# Supplementary material for: Soluble CD14 produced by bovine mammary epithelial cells modulates their response to full length LPS
Source: Vet Res. 2024 Jun 12;55:76. doi: 10.1186/s13567-024-01329-3 (PMC11170775; doi:10.1186/s13567-024-01329-3)
Supplement: Supplementary file 5 — Additional file 5. list of genes differentially expressed between conditions LPSR-NONE and LPSS-NONE. DEG between conditions LPSR-NONE and LPSS-NONE were identified using the edgeR package. A gene was considered differentially expressed when its expression was increased or decreased by a factor of 1.5 (absolute value of fold-change > 1.5) with a false-discovery rate (FDR) of 0.01. In the table below, the log2 of the FC is indicated as well as the p-value and FDR. Genes are identified by their unique ENSEMBL identifier with their corresponding official gene SYMBOL and their ENTREZID reference in the NCBI database. [file 13567_2024_1329_MOESM5_ESM.xlsx]

## Sheet: Sheet1
Additional file 5 list of genes differentially expressed between conditions LPSR-NONE and LPSS-NONE
DEG between conditions LPSR-NONE and LPSS-NONE were identified using the edgeR package. A gene was considered differentially expressed when its expression was increased or decreased by a factor of 1.5 (absolute value of fold-change > 1.5) with a false-discovery rate (FDR) of 0.01. In the table below, the log2 of the FC is indicated as well as the p-value and FDR. Genes are identified by their uni…
key	ENSEMBL	logFC	Pvalue	FDR	SYMBOL_bos	ENTREZID_bos	gene_biotype
1	ENSBTAG00000000016	1.68811	8.53868e-05	0.00300464	LTA	280845	protein_coding
2	ENSBTAG00000000109	-0.623967	1.3041e-05	0.000624219			protein_coding
3	ENSBTAG00000000113	0.602191	0.000152329	0.00477359	ARHGEF2	505940	protein_coding
4	ENSBTAG00000000283	1.18522	1.33693e-06	9.22961e-05	CSF1	281094	protein_coding
5	ENSBTAG00000000396	0.804454	1.55266e-06	0.000104621	PIM1	281402	protein_coding
6	ENSBTAG00000000436	1.5355	1.26797e-14	4.85542e-12	TNFAIP3	508105	protein_coding
7	ENSBTAG00000000470	2.61698	7.68126e-10	1.07675e-07	IBSP	281233	protein_coding
8	ENSBTAG00000000504	2.00174	4.49576e-05	0.00177792	GTF2B	513231	protein_coding
9	ENSBTAG00000000505	1.35013	2.24143e-06	0.000139645	KYAT3	508712	protein_coding
10	ENSBTAG00000000517	-1.00514	0.000171615	0.00527271	ANKRD29	526872	protein_coding
11	ENSBTAG00000000546	0.619903	1.3566e-05	0.000647337	TOB1	768016	protein_coding
12	ENSBTAG00000000580	0.707356	4.54352e-06	0.000254762	LY6G6F	539920	protein_coding
13	ENSBTAG00000000626	-0.750204	2.40821e-06	0.00014827	STK32A	100125774	protein_coding
14	ENSBTAG00000000713	-0.712076	0.000250957	0.00737832	AGFG2	510361	protein_coding
15	ENSBTAG00000000735	4.22848	2.99989e-36	2.35491e-32	BCL2A1	282151	protein_coding
16	ENSBTAG00000000737	1.08521	0.000136122	0.00442465	DMXL2	782535	protein_coding
17	ENSBTAG00000000944	-0.602818	0.000151948	0.00477117	LPCAT1	788450	protein_coding
18	ENSBTAG00000001042	1.19613	6.34094e-10	9.316e-08	MXD1	514626	protein_coding
19	ENSBTAG00000001101	0.715618	0.000211427	0.00638348	IFNLR1	616826	protein_coding
20	ENSBTAG00000001102	0.96675	0.000103184	0.00347586	SERPINB10	510205	protein_coding
21	ENSBTAG00000001146	0.95378	6.59183e-10	9.58256e-08	HIVEP2	540396	protein_coding
22	ENSBTAG00000001191	2.08011	5.99739e-13	1.68141e-10	CCL17	100140488	protein_coding
23	ENSBTAG00000001229	-0.717179	0.0001505	0.00474467	SLC25A22	504371	protein_coding
24	ENSBTAG00000001244	0.963364	1.19767e-06	8.39439e-05	PLAT	281407	protein_coding
25	ENSBTAG00000001294	1.21028	1.83368e-11	3.94366e-09	PPP1R15A	514688	protein_coding
26	ENSBTAG00000001321	2.5942	2.7181e-17	1.8554e-14	IL1B	281251	protein_coding
27	ENSBTAG00000001406	1.376	1.44112e-07	1.25003e-05	MAB21L3	518597	protein_coding
28	ENSBTAG00000001510	0.622989	3.93314e-05	0.0015915	CDK17	539655	protein_coding
29	ENSBTAG00000001535	0.941585	6.03333e-10	9.26748e-08	LIPH	512028	protein_coding
30	ENSBTAG00000001570	2.19024	3.56373e-19	2.98558e-16	CSF2	281095	protein_coding
31	ENSBTAG00000001729	1.17901	1.26716e-06	8.84199e-05	DUSP10	541175	protein_coding
32	ENSBTAG00000001747	0.708499	0.000100332	0.00339358	PEX3	515730	protein_coding
33	ENSBTAG00000001788	0.908732	6.98787e-08	6.60901e-06	PDPN	509732	protein_coding
34	ENSBTAG00000001824	2.33784	1.12753e-17	8.04649e-15	SLC2A6	510658	protein_coding
35	ENSBTAG00000001857	0.879645	9.78164e-05	0.0033531	DOK4	618756	protein_coding
36	ENSBTAG00000001927	1.92463	2.54759e-32	9.99929e-29	ATP6V1C2	508327	protein_coding
37	ENSBTAG00000002011	0.807016	0.000355207	0.00997185	MATCAP2	527805	protein_coding
38	ENSBTAG00000002080	1.91258	7.73504e-05	0.00279835	CCN3	505727	protein_coding
39	ENSBTAG00000002085	3.86591	5.74674e-05	0.00216364	IL36G	615762	protein_coding
40	ENSBTAG00000002088	5.74289	2.89617e-06	0.000172889			protein_coding
41	ENSBTAG00000002135	4.23959	8.29511e-07	6.14308e-05	CD69	281058	protein_coding
42	ENSBTAG00000002194	-0.930479	9.93045e-07	7.08673e-05	MYZAP	104968465	protein_coding
43	ENSBTAG00000002215	1.71407	1.00585e-10	1.92584e-08	GFPT2	530101	protein_coding
44	ENSBTAG00000002340	2.34325	1.92379e-06	0.000124294	STEAP4	538861	protein_coding
45	ENSBTAG00000002341	1.01504	6.0568e-12	1.44078e-09	ETS1	540313	protein_coding
46	ENSBTAG00000002350	-0.596248	5.2457e-05	0.00200383	PIK3R2	282308	protein_coding
47	ENSBTAG00000002464	-0.855388	6.87345e-05	0.00250961	PLCH2	514590	protein_coding
48	ENSBTAG00000002478	1.41142	0.000138362	0.00447892	AGMAT	514509	protein_coding
49	ENSBTAG00000002605	0.752022	7.54421e-05	0.00274176	TRIM16	100848152	protein_coding
50	ENSBTAG00000002669	3.07796	8.56904e-34	4.48446e-30	RASSF4	510549	protein_coding
51	ENSBTAG00000002687	1.2174	1.26987e-07	1.12638e-05	TSHZ3	540209	protein_coding
52	ENSBTAG00000002688	0.871332	5.863e-08	5.57873e-06	ATP1B1	519758	protein_coding
53	ENSBTAG00000002936	3.26525	0.0001489	0.00471335	PRRX2	534258	protein_coding
54	ENSBTAG00000002979	0.859466	2.33756e-08	2.43044e-06	PIK3R3	286865	protein_coding
55	ENSBTAG00000002980	-0.640498	2.06196e-06	0.000130011	GPT2	618400	protein_coding
56	ENSBTAG00000002982	-0.813329	1.71468e-07	1.45516e-05	PITPNM3	518986	protein_coding
57	ENSBTAG00000003120	3.59162	0.000164152	0.00508321	ZNF385B	613328	protein_coding
58	ENSBTAG00000003200	5.7207	6.38201e-05	0.00237435	CSPG4B	530348	protein_coding
59	ENSBTAG00000003275	2.74695	4.32898e-05	0.00172063			protein_coding
60	ENSBTAG00000003276	0.589097	4.72034e-05	0.00183894	PRKCH	518542	protein_coding
61	ENSBTAG00000003305	1.9437	6.36288e-13	1.75258e-10	NCF1	281345	protein_coding
62	ENSBTAG00000003313	2.21354	1.81454e-06	0.000118208	TNFRSF9	520341	protein_coding
63	ENSBTAG00000003323	-0.65331	8.83141e-07	6.47912e-05	NOL6	782674	protein_coding
64	ENSBTAG00000003326	1.16778	9.89601e-07	7.08673e-05	NAIP	539780	protein_coding
65	ENSBTAG00000003369	-1.19486	1.55159e-07	1.33846e-05	SYT12	536820	protein_coding
66	ENSBTAG00000003377	2.70594	4.11786e-06	0.000234241	TMEM174	618642	protein_coding
67	ENSBTAG00000003418	0.637727	0.000116286	0.00385217	MSN	540426	protein_coding
68	ENSBTAG00000003438	0.591157	2.20675e-05	0.000984258	ZBTB43	509462	protein_coding
69	ENSBTAG00000003440	0.943325	1.23535e-09	1.65769e-07	FRRS1	516522	protein_coding
70	ENSBTAG00000003458	-1.09754	4.21575e-12	1.06754e-09	CDCA7	614893	protein_coding
71	ENSBTAG00000003498	-0.629319	2.07578e-06	0.000130359	FAT2	523046	protein_coding
72	ENSBTAG00000003585	1.10706	3.50815e-07	2.75215e-05	CD47	282661	protein_coding
73	ENSBTAG00000003587	0.688022	6.22039e-05	0.00233079	ELL	506578	protein_coding
74	ENSBTAG00000003650	1.18873	9.0819e-10	1.26182e-07	NR4A2	540245	protein_coding
75	ENSBTAG00000003711	1.21826	9.58613e-05	0.00330774	EPAS1	282711	protein_coding
76	ENSBTAG00000003749	-0.859848	1.21917e-05	0.000589307	KCNMB4	520448	protein_coding
77	ENSBTAG00000003763	0.727582	5.39908e-06	0.00029129	MYO5C	532574	protein_coding
78	ENSBTAG00000003825	0.717604	3.88626e-06	0.000224038	PTPN12	531877	protein_coding
79	ENSBTAG00000003857	0.669753	1.51543e-06	0.000102553	SUSD6	510837	protein_coding
80	ENSBTAG00000003977	-2.03481	0.000172298	0.00528337	SLC52A3	507459	protein_coding
81	ENSBTAG00000004066	0.834426	1.04902e-06	7.38544e-05	PARP8	511595	protein_coding
82	ENSBTAG00000004111	-0.729331	0.000111663	0.00373002	LRRC45	514524	protein_coding
83	ENSBTAG00000004124	1.02612	2.99688e-07	2.37632e-05	CPOX	540283	protein_coding
84	ENSBTAG00000004177	0.705711	6.59309e-05	0.00242985	TANC1	507983	protein_coding
85	ENSBTAG00000004196	1.14239	3.38225e-05	0.00141603	FMNL1	788992	protein_coding
86	ENSBTAG00000004221	0.783502	6.82767e-05	0.0024987	ESM1	539571	protein_coding
87	ENSBTAG00000004249	0.656904	1.58714e-05	0.000730734	TANC2	529494	protein_coding
88	ENSBTAG00000004329	1.34168	1.13409e-08	1.25192e-06	RELL1	768210	protein_coding
89	ENSBTAG00000004375	-0.64752	8.13917e-06	0.000417598	ESRP2	510878	pseudogene
90	ENSBTAG00000004378	1.03791	1.63892e-06	0.000108511	IL23A	511022	protein_coding
91	ENSBTAG00000004423	1.21413	1.17492e-14	4.61155e-12	ARHGAP42	508009	protein_coding
92	ENSBTAG00000004498	-1.05826	0.000226487	0.00674733	ESR2	281146	protein_coding
93	ENSBTAG00000004515	0.661236	1.74158e-05	0.000794851	KCNK1	505563	protein_coding
94	ENSBTAG00000004547	3.7552	6.97868e-12	1.6353e-09	OLR1	281368	protein_coding
95	ENSBTAG00000004558	1.40681	2.19345e-08	2.29581e-06	C10H15orf48	614805	protein_coding
96	ENSBTAG00000004564	0.670981	5.33422e-05	0.0020327	MBNL1	781653	protein_coding
97	ENSBTAG00000004723	0.674914	0.000150886	0.00474732	TEX2	513262	protein_coding
98	ENSBTAG00000005015	-0.741985	2.57615e-08	2.6435e-06	SFXN3	511755	protein_coding
99	ENSBTAG00000005031	-2.05664	6.36591e-05	0.00237435	DOC2A	528120	protein_coding
100	ENSBTAG00000005122	1.65321	1.55127e-05	0.000720559	KNG1	280833	protein_coding
101	ENSBTAG00000005244	-1.67768	8.66755e-06	0.00044182	RASL11A	101903585	protein_coding
102	ENSBTAG00000005294	-0.652985	2.70013e-05	0.00116143			protein_coding
103	ENSBTAG00000005356	0.673504	3.44398e-05	0.00143057	DENND2B	537907	protein_coding
104	ENSBTAG00000005504	1.01794	3.94636e-06	0.000225301	TP53INP2	511340	protein_coding
105	ENSBTAG00000005812	-0.780394	3.84014e-06	0.000223297	TP73	515105	protein_coding
106	ENSBTAG00000005923	1.25713	6.34912e-10	9.316e-08	ABTB2	528597	protein_coding
107	ENSBTAG00000005960	1.21627	2.6632e-06	0.000160816	EPB41L2	538959	protein_coding
108	ENSBTAG00000005970	0.604258	5.54457e-05	0.00210447	XBP1	541236	protein_coding
109	ENSBTAG00000005997	0.75126	8.88404e-08	8.10927e-06	ABCB1	281585	protein_coding
110	ENSBTAG00000006001	0.64477	0.000174302	0.00533439	STAP2	505456	protein_coding
111	ENSBTAG00000006017	1.16345	1.07407e-11	2.40899e-09	NFKB2	526392	protein_coding
112	ENSBTAG00000006138	0.74447	5.45975e-08	5.22671e-06	SEMA3C	512660	protein_coding
113	ENSBTAG00000006155	2.33743	2.15525e-05	0.000964028	CCRL2	515976	protein_coding
114	ENSBTAG00000006193	1.5166	4.67052e-20	4.58295e-17	IRAK2	515034	protein_coding
115	ENSBTAG00000006194	0.59611	0.000146213	0.00465925	FOSL1	531389	protein_coding
116	ENSBTAG00000006322	0.78715	2.02204e-05	0.00090963	DENND5A	784484	protein_coding
117	ENSBTAG00000006354	2.87152	1.6349e-07	1.40262e-05	HP	280692	protein_coding
118	ENSBTAG00000006367	-1.9173	1.41259e-05	0.000662019	CCN2	281103	protein_coding
119	ENSBTAG00000006432	-2.09716	1.10875e-13	3.55254e-11	KCNE4	615761	protein_coding
120	ENSBTAG00000006523	1.72416	5.6817e-17	3.43087e-14	SOD2	281496	protein_coding
121	ENSBTAG00000006552	2.8669	4.20696e-06	0.000238445	LAMP3	531327	protein_coding
122	ENSBTAG00000006561	0.962935	9.94566e-11	1.92584e-08	RASGEF1B	506971	protein_coding
123	ENSBTAG00000006609	1.06349	7.57222e-12	1.74829e-09	ERRFI1	516303	protein_coding
124	ENSBTAG00000006707	1.70786	2.07871e-16	1.16556e-13	ACSL5	514159	protein_coding
125	ENSBTAG00000006735	1.01185	1.706e-06	0.000112068	STAC	524215	protein_coding
126	ENSBTAG00000006762	0.895608	1.4175e-09	1.88599e-07	SH3RF2	540718	protein_coding
127	ENSBTAG00000006768	0.613322	7.75375e-05	0.00279835	ENTPD4	531411	protein_coding
128	ENSBTAG00000006769	2.5973	1.17259e-09	1.60084e-07	HSD3B1	281824	protein_coding
129	ENSBTAG00000006797	1.06728	4.1827e-07	3.20334e-05	MARCHF3	520348	protein_coding
130	ENSBTAG00000006894	5.22241	8.27398e-05	0.00292571	NOS2	282876	protein_coding
131	ENSBTAG00000006907	1.2277	4.00868e-05	0.0016179	NEB	407121	protein_coding
132	ENSBTAG00000007071	1.11277	6.0652e-11	1.20536e-08	RAI14	525869	protein_coding
133	ENSBTAG00000007079	0.824898	7.77121e-05	0.00279835	LCP1	540990	protein_coding
134	ENSBTAG00000007111	-0.728427	1.70865e-09	2.25426e-07	STEAP3	504235	protein_coding
135	ENSBTAG00000007125	-1.26019	3.85489e-06	0.000223327	AFMID	518864	protein_coding
136	ENSBTAG00000007192	1.70099	3.03383e-20	3.17541e-17	SIDT2	513462	protein_coding
137	ENSBTAG00000007319	-0.832382	1.94578e-06	0.000125199	JAG2	517405	protein_coding
138	ENSBTAG00000007348	1.11457	8.07417e-05	0.00288101	STRA6	515911	protein_coding
139	ENSBTAG00000007423	1.74361	5.2176e-05	0.00199796	TNFRSF11B	523822	protein_coding
140	ENSBTAG00000007424	2.04524	1.30078e-16	7.56382e-14	LIF	280840	protein_coding
141	ENSBTAG00000007431	-0.778812	3.17575e-05	0.0013512	CEMIP	519047	protein_coding
142	ENSBTAG00000007446	1.21886	1.59563e-06	0.000107057	NGF	281350	protein_coding
143	ENSBTAG00000007449	1.4304	1.36477e-05	0.000647337	HS3ST1	538691	protein_coding
144	ENSBTAG00000007450	1.6876	1.739e-05	0.000794851	C2	515440	protein_coding
145	ENSBTAG00000007512	-0.689814	0.000183365	0.00557912	PLA2G15	282271	protein_coding
146	ENSBTAG00000007599	0.592523	0.000100029	0.00339358	IKBKB	281854	protein_coding
147	ENSBTAG00000007696	1.04746	8.62077e-09	9.95191e-07	TRAPPC8	538805	protein_coding
148	ENSBTAG00000007746	0.65151	5.22696e-07	3.96441e-05	AHR	280714	protein_coding
149	ENSBTAG00000007773	3.43491	8.19091e-05	0.00290287	VCAM1	282118	protein_coding
150	ENSBTAG00000007960	0.857698	6.58176e-06	0.000345597	TOP1	534799	protein_coding
151	ENSBTAG00000008008	1.58214	9.04157e-05	0.00314054	TLR2	281534	protein_coding
152	ENSBTAG00000008259	2.96086	4.0276e-13	1.19308e-10	ACOD1	107131195	protein_coding
153	ENSBTAG00000008330	0.899534	0.000132756	0.00432798	RNF19B	509774	protein_coding
154	ENSBTAG00000008352	1.80079	0.000178337	0.00544727	ART4	407146	protein_coding
155	ENSBTAG00000008353	1.96344	3.61312e-19	2.98558e-16	CDKN1A	513497	protein_coding
156	ENSBTAG00000008411	0.592313	0.000111391	0.00372885	PLEKHO2	613696	protein_coding
157	ENSBTAG00000008507	-1.28637	0.00032675	0.00927662	SPHK1	618605	protein_coding
158	ENSBTAG00000008705	-0.93132	2.67867e-07	2.15668e-05	CABLES1	100138286	protein_coding
159	ENSBTAG00000008755	0.611852	0.000141669	0.00454847	MARCHF7	507865	protein_coding
160	ENSBTAG00000008756	1.15868	1.11264e-05	0.000547602	ELF3	508503	protein_coding
161	ENSBTAG00000008773	0.903098	7.8515e-07	5.86993e-05	GUCY2D	282245	protein_coding
162	ENSBTAG00000008863	0.694771	1.10356e-05	0.000544838	TMEM87A	615333	protein_coding
163	ENSBTAG00000008866	2.01535	3.74434e-09	4.59267e-07	GANC	530330	protein_coding
164	ENSBTAG00000009048	1.06118	7.19429e-08	6.7272e-06	EFHD2	514259	protein_coding
165	ENSBTAG00000009065	0.775215	3.26496e-05	0.00137795	MAP3K5	537380	protein_coding
166	ENSBTAG00000009080	0.841184	1.40685e-05	0.000661302	ITGB6	282644	protein_coding
167	ENSBTAG00000009172	1.27137	3.7506e-10	6.37079e-08	BCAT2	281643	protein_coding
168	ENSBTAG00000009192	3.10987	2.23474e-13	6.8795e-11	SKINT1	528184	protein_coding
169	ENSBTAG00000009198	1.92314	2.18498e-07	1.78668e-05	ASB9	784390	protein_coding
170	ENSBTAG00000009282	-0.639202	2.50142e-05	0.00109393	PORCN	540373	protein_coding
171	ENSBTAG00000009341	1.51077	6.35135e-06	0.000335745	CCDC146	100140763	protein_coding
172	ENSBTAG00000009568	-0.842509	0.000327772	0.00928885	KANK2	767586	protein_coding
173	ENSBTAG00000009637	0.66208	0.000148759	0.00471335	SLC12A2	286845	protein_coding
174	ENSBTAG00000009770	1.02577	1.14858e-13	3.60655e-11	GPD2	504948	protein_coding
175	ENSBTAG00000009812	1.57904	9.54919e-08	8.66603e-06	CXCL5	281735	protein_coding
176	ENSBTAG00000009844	-0.9213	0.000186092	0.00565114	CCN1	508941	protein_coding
177	ENSBTAG00000009851	1.15686	1.2024e-09	1.62738e-07	ROBO1	536815	protein_coding
178	ENSBTAG00000009863	0.846315	4.85089e-10	8.01674e-08	BHLHE40	506945	protein_coding
179	ENSBTAG00000010001	0.588716	1.28383e-05	0.000616395	RHOT1	511257	protein_coding
180	ENSBTAG00000010030	1.33012	6.27839e-10	9.316e-08			protein_coding
181	ENSBTAG00000010238	0.92684	8.85029e-09	1.01423e-06	LTB4R	613482	protein_coding
182	ENSBTAG00000010303	1.90528	3.43274e-10	5.98822e-08	ICAM1	281839	protein_coding
183	ENSBTAG00000010349	1.56577	5.23514e-17	3.28767e-14	IL1A	281250	protein_coding
184	ENSBTAG00000010390	0.611383	4.57295e-06	0.000255499	SRI	508319	protein_coding
185	ENSBTAG00000010394	1.25083	2.18132e-07	1.78668e-05	MCF2L2	100139125	protein_coding
186	ENSBTAG00000010397	0.629281	1.0637e-05	0.000530029	B3GNT5	767899	protein_coding
187	ENSBTAG00000010408	0.679768	1.89637e-06	0.000123029	IKBKE	533216	protein_coding
188	ENSBTAG00000010449	-0.687241	1.38709e-07	1.21661e-05	MOCS1	281917	protein_coding
189	ENSBTAG00000010464	-0.900031	1.64494e-06	0.000108511	MN1	786290	protein_coding
190	ENSBTAG00000010517	-1.03208	1.91294e-09	2.50276e-07	EVPL	510502	protein_coding
191	ENSBTAG00000010665	1.14028	0.000142117	0.00455354	CBLN3	529166	protein_coding
192	ENSBTAG00000010704	1.09887	4.68513e-06	0.000260839	LRRC4	525767	protein_coding
193	ENSBTAG00000010742	1.92634	3.75913e-10	6.37079e-08	PKD2L1	521231	protein_coding
194	ENSBTAG00000010785	1.26496	2.90152e-10	5.17657e-08	FAS	282488	protein_coding
195	ENSBTAG00000010963	2.46851	9.74977e-06	0.000490613	IL16	506314	protein_coding
196	ENSBTAG00000010987	1.11551	5.62405e-10	9.00995e-08	NFKBIZ	282713	protein_coding
197	ENSBTAG00000010998	1.9388	2.25524e-15	1.04139e-12	CFLAR	497199	protein_coding
198	ENSBTAG00000011011	0.661318	3.80554e-05	0.00154385	SSH2	512652	protein_coding
199	ENSBTAG00000011100	1.45983	2.61295e-05	0.00113012	CTSC	352958	protein_coding
200	ENSBTAG00000011108	0.944472	3.77378e-10	6.37079e-08	USP54	100336042	protein_coding
201	ENSBTAG00000011197	1.02398	5.92662e-10	9.26748e-08	IPMK	615135	protein_coding
202	ENSBTAG00000011202	-0.629505	0.000326428	0.00927662	CARD19	614217	protein_coding
203	ENSBTAG00000011236	1.35405	2.01511e-06	0.000128607	STX11	539960	protein_coding
204	ENSBTAG00000011279	1.21402	2.78263e-09	3.46724e-07	MATN4	100139180	protein_coding
205	ENSBTAG00000011316	0.859647	1.60672e-06	0.000107343	ZC3H12A	535344	protein_coding
206	ENSBTAG00000011358	1.10845	2.07068e-08	2.18186e-06	IER3	505455	protein_coding
207	ENSBTAG00000011434	1.04763	3.64057e-05	0.00149035	NPR2	281357	protein_coding
208	ENSBTAG00000011446	0.752455	6.67638e-05	0.00245478	SEMA7A	614707	protein_coding
209	ENSBTAG00000011482	-0.665003	2.51508e-05	0.00109685	SLC43A2	511955	protein_coding
210	ENSBTAG00000011487	2.45545	3.99876e-27	7.91386e-24	PLEKHS1	529092	protein_coding
211	ENSBTAG00000011600	1.03902	2.60691e-05	0.00113012	MAP3K8	535622	protein_coding
212	ENSBTAG00000011614	0.627177	1.78069e-06	0.000116487	PDE7A	100849042	protein_coding
213	ENSBTAG00000011624	1.11662	0.000215755	0.0064521	FGF21	785576	protein_coding
214	ENSBTAG00000011666	-1.3717	4.32714e-05	0.00172063	THRSP	515940	protein_coding
215	ENSBTAG00000011698	0.731486	2.42746e-06	0.000148872	TYK2	512484	protein_coding
216	ENSBTAG00000011784	3.49423	6.13897e-10	9.26748e-08	FGR	516133	protein_coding
217	ENSBTAG00000011798	0.861337	1.90023e-07	1.59538e-05	STK38L	514787	protein_coding
218	ENSBTAG00000011905	0.820317	7.86202e-08	7.30377e-06	RRAS2	519269	protein_coding
219	ENSBTAG00000011971	1.85539	1.68701e-14	6.30619e-12	NRP2	541004	protein_coding
220	ENSBTAG00000011975	1.12365	9.39463e-10	1.29382e-07	SERPINB1	507264	protein_coding
221	ENSBTAG00000012004	0.938346	1.60606e-05	0.000737284	TGFB3	538957	protein_coding
222	ENSBTAG00000012038	1.0584	4.49719e-08	4.41287e-06			pseudogene
223	ENSBTAG00000012043	-1.35567	0.000346242	0.00977698	PADI3	508160	protein_coding
224	ENSBTAG00000012071	1.37534	1.2199e-05	0.000589307	ASGR1	509121	protein_coding
225	ENSBTAG00000012074	-0.915055	8.16166e-05	0.00289905	MYB	317776	protein_coding
226	ENSBTAG00000012280	2.5987	3.37616e-19	2.98558e-16	PGLYRP2	510803	protein_coding
227	ENSBTAG00000012317	0.715193	3.21606e-05	0.00136465	PNP	493724	protein_coding
228	ENSBTAG00000012374	-1.2271	1.0524e-13	3.44222e-11	MAB21L4	789553	protein_coding
229	ENSBTAG00000012478	1.30842	0.000120848	0.00398594	ALOXE3	517001	protein_coding
230	ENSBTAG00000012519	0.791359	3.89569e-06	0.000224038	XDH	280960	protein_coding
231	ENSBTAG00000012525	0.8755	0.000141428	0.00454847	ABO	515340	protein_coding
232	ENSBTAG00000012632	0.90492	1.68048e-07	1.43389e-05	TECR	614105	protein_coding
233	ENSBTAG00000012671	1.41967	1.32105e-12	3.51533e-10	TNIP1	526103	protein_coding
234	ENSBTAG00000012779	3.51504	2.03502e-07	1.69046e-05	CYRIA	504763	protein_coding
235	ENSBTAG00000012805	0.719468	7.50041e-07	5.63428e-05	TSPAN13	526460	protein_coding
236	ENSBTAG00000012989	1.03048	2.76963e-05	0.00118806	UBE2L6	509471	protein_coding
237	ENSBTAG00000013030	0.659853	0.000189707	0.00574981	LRRC8A	505605	protein_coding
238	ENSBTAG00000013125	1.62535	3.24322e-14	1.10692e-11	PLAUR	281983	protein_coding
239	ENSBTAG00000013143	0.720459	4.80741e-08	4.65904e-06	BAG4	516353	protein_coding
240	ENSBTAG00000013148	1.31802	3.40808e-16	1.84506e-13	CLDN1	414922	protein_coding
241	ENSBTAG00000013210	2.67013	2.39831e-14	8.55762e-12	ADAMTS4	286806	protein_coding
242	ENSBTAG00000013215	0.810969	4.87404e-06	0.000270397	MREG	613445	protein_coding
243	ENSBTAG00000013496	0.808	5.33128e-06	0.000290629	CPM	513281	protein_coding
244	ENSBTAG00000013578	5.05369	3.98914e-08	3.93896e-06	CHI3L2	513513	protein_coding
245	ENSBTAG00000013645	0.863384	2.0466e-06	0.000129982	RFFL	530263	protein_coding
246	ENSBTAG00000013670	1.98072	1.59613e-08	1.70471e-06	SLC46A2	511556	protein_coding
247	ENSBTAG00000013705	1.06672	1.01504e-11	2.30958e-09	NFKBIE	506727	protein_coding
248	ENSBTAG00000013880	1.30357	2.01802e-14	7.3681e-12	WWC1	520730	protein_coding
249	ENSBTAG00000014030	0.957112	2.60757e-09	3.28279e-07	FGD6	539481	protein_coding
250	ENSBTAG00000014059	0.677171	2.76837e-06	0.000166526	ATP2B4	282146	protein_coding
251	ENSBTAG00000014127	2.05695	1.38859e-15	6.81277e-13	PTGS2	282023	protein_coding
252	ENSBTAG00000014471	1.26194	1.5588e-11	3.44692e-09	PALM2	100532750	protein_coding
253	ENSBTAG00000014486	1.80172	2.12608e-09	2.73602e-07	ATP12A	530703	protein_coding
254	ENSBTAG00000014585	3.73496	7.38705e-28	1.93294e-24	PTGIR	520278	protein_coding
255	ENSBTAG00000014762	1.83247	8.81593e-05	0.00308263	ISG20	506604	protein_coding
256	ENSBTAG00000014880	0.967308	9.92502e-07	7.08673e-05	ICOSLG	507857	protein_coding
257	ENSBTAG00000014903	0.961343	2.33108e-06	0.000144656	ABCA3	505787	protein_coding
258	ENSBTAG00000014921	1.69744	8.61486e-15	3.5593e-12	IL6	280826	protein_coding
259	ENSBTAG00000014947	1.04548	2.26658e-10	4.18651e-08	PTPN13	282333	protein_coding
260	ENSBTAG00000014974	1.1133	4.4219e-15	1.92844e-12	GRAMD2B	505627	protein_coding
261	ENSBTAG00000015059	1.67378	2.68647e-14	9.37278e-12	MMP13	281914	protein_coding
262	ENSBTAG00000015086	0.752361	1.43754e-06	9.81274e-05	HSD11B1	282589	protein_coding
263	ENSBTAG00000015094	2.83266	8.45042e-08	7.75857e-06	VNN1	526704	protein_coding
264	ENSBTAG00000015127	0.978858	7.19854e-08	6.7272e-06	SDC4	508133	protein_coding
265	ENSBTAG00000015129	2.07775	1.11241e-07	1.00373e-05	KLK10	526736	protein_coding
266	ENSBTAG00000015212	1.02504	5.58438e-09	6.64203e-07	IFNAR2	282258	protein_coding
267	ENSBTAG00000015232	-1.52248	1.16789e-14	4.61155e-12	RAPGEFL1	618568	protein_coding
268	ENSBTAG00000015249	0.654147	0.000157723	0.00491321	B4GALT1	281781	protein_coding
269	ENSBTAG00000015261	1.55652	1.8086e-11	3.94366e-09	CARD14	523360	protein_coding
270	ENSBTAG00000015271	1.01425	6.05954e-10	9.26748e-08	RIPK2	534407	protein_coding
271	ENSBTAG00000015293	-1.2369	1.13173e-05	0.000555254	NXPH3	541093	protein_coding
272	ENSBTAG00000015321	-0.762055	4.10367e-05	0.00164535	TRERF1	504797	protein_coding
273	ENSBTAG00000015340	-1.31267	9.61074e-05	0.00330896	ANGPTL7	512698	protein_coding
274	ENSBTAG00000015351	1.12219	2.77541e-08	2.82948e-06	STYK1	513920	protein_coding
275	ENSBTAG00000015386	0.936575	2.25841e-11	4.79148e-09	REL	509135	protein_coding
276	ENSBTAG00000015387	-1.03165	0.000254343	0.0074639	RAB40B	534237	protein_coding
277	ENSBTAG00000015413	0.884513	1.55765e-10	2.91131e-08	RASA2	533491	protein_coding
278	ENSBTAG00000015592	2.18569	2.35222e-07	1.9036e-05	GPR84	540044	protein_coding
279	ENSBTAG00000015716	0.762537	4.94307e-06	0.000273262	ERO1A	100125317	protein_coding
280	ENSBTAG00000015717	0.639093	6.00905e-05	0.00225699	HEY1	408005	protein_coding
281	ENSBTAG00000015718	1.18884	1.7474e-05	0.000795192	CASP8	507481	protein_coding
282	ENSBTAG00000015788	-1.37089	0.000139501	0.0045065	CCDC171	538331	protein_coding
283	ENSBTAG00000015804	-0.601368	7.19893e-06	0.000373014	SIGMAR1	538903	protein_coding
284	ENSBTAG00000015818	1.80855	2.5086e-08	2.59112e-06	LOC112441463	112441463	protein_coding
285	ENSBTAG00000015834	-0.905891	9.96487e-09	1.11749e-06	ARHGEF4	505852	protein_coding
286	ENSBTAG00000015865	1.29981	5.13255e-10	8.30733e-08	CAPN14	515741	protein_coding
287	ENSBTAG00000016246	-0.716454	1.0169e-06	7.19162e-05	DUOX1	510409	protein_coding
288	ENSBTAG00000016414	1.11042	4.56261e-12	1.13703e-09	VDR	533656	protein_coding
289	ENSBTAG00000016462	1.43187	5.43923e-12	1.31378e-09	TCF4	534935	protein_coding
290	ENSBTAG00000016519	1.15065	7.60272e-10	1.07675e-07	MBOAT1	541284	protein_coding
291	ENSBTAG00000016529	0.698391	9.12495e-05	0.00316251	SLC25A30	507021	protein_coding
292	ENSBTAG00000016593	1.33234	9.27251e-13	2.50997e-10	FMNL3	540105	protein_coding
293	ENSBTAG00000016625	-0.61228	6.37539e-05	0.00237435	TMEM131L	505156	protein_coding
294	ENSBTAG00000016683	1.13071	2.10037e-09	2.72528e-07	NFKBIA	282291	protein_coding
295	ENSBTAG00000016874	0.809451	3.35074e-06	0.000198515	DNAJB1	538426	protein_coding
296	ENSBTAG00000016881	2.38572	4.34784e-05	0.00172376	ANPEP	404191	protein_coding
297	ENSBTAG00000016903	-0.591041	2.32113e-05	0.00102943	NLN	538650	protein_coding
298	ENSBTAG00000016937	-0.861711	0.000115629	0.00384614	C7H19orf67	100137974	protein_coding
299	ENSBTAG00000016944	5.81147	2.05322e-06	0.000129982	ADORA2A	617828	protein_coding
300	ENSBTAG00000016963	0.609197	3.68565e-06	0.000215913	ADAMTS6	540722	protein_coding
301	ENSBTAG00000017011	0.704292	8.35328e-06	0.000427187	CCDC125	515328	protein_coding
302	ENSBTAG00000017104	1.19562	5.25721e-06	0.000288595	MUC1	281333	protein_coding
303	ENSBTAG00000017150	1.06077	1.38873e-05	0.00065672	EHF	505422	protein_coding
304	ENSBTAG00000017158	0.804257	6.44541e-05	0.00239227	VSNL1	282124	protein_coding
305	ENSBTAG00000017363	1.25336	6.59268e-05	0.00242985	SAT1	508861	protein_coding
306	ENSBTAG00000017455	0.895335	5.31371e-08	5.11811e-06	ADAM9	281600	protein_coding
307	ENSBTAG00000017564	0.788967	7.09056e-10	1.0213e-07	CGN	533725	protein_coding
308	ENSBTAG00000017592	0.750692	2.14922e-06	0.000134433	GPAT3	519739	protein_coding
309	ENSBTAG00000017626	0.661049	3.63243e-06	0.000213592	GFPT1	281779	protein_coding
310	ENSBTAG00000017674	1.65427	2.61369e-09	3.28279e-07	SCNN1D	528813	protein_coding
311	ENSBTAG00000017718	3.47923	1.39062e-28	4.36655e-25	CCL22	616996	protein_coding
312	ENSBTAG00000017733	1.34179	6.17834e-06	0.000327703	CA2	280740	protein_coding
313	ENSBTAG00000017833	0.674369	4.94853e-05	0.00190421	RNF19A	540195	protein_coding
314	ENSBTAG00000017969	1.94248	0.000213104	0.00639618	CA4	280741	protein_coding
315	ENSBTAG00000018007	-0.818495	0.000157287	0.00490935	NR2F2	281945	protein_coding
316	ENSBTAG00000018069	1.68549	7.70779e-06	0.000396761	TNFSF15	514239	protein_coding
317	ENSBTAG00000018161	0.678941	4.08007e-05	0.00164249	TBX18	517044	protein_coding
318	ENSBTAG00000018186	0.794199	1.31496e-06	9.13487e-05	PDXK	514168	protein_coding
319	ENSBTAG00000018248	2.99402	3.53557e-11	7.39492e-09	MGLL	505290	protein_coding
320	ENSBTAG00000018313	0.91836	1.08029e-10	2.04345e-08	MBNL2	527679	protein_coding
321	ENSBTAG00000018316	0.834327	4.82935e-05	0.00186928	ZMYND15	539735	protein_coding
322	ENSBTAG00000018332	0.864333	9.53205e-09	1.07664e-06	PPTC7	525355	protein_coding
323	ENSBTAG00000018397	3.38916	7.27944e-09	8.46572e-07	HHLA2	101908484	protein_coding
324	ENSBTAG00000018430	1.1364	3.3864e-13	1.02243e-10	GSAP	615147	protein_coding
325	ENSBTAG00000018446	1.80432	2.77278e-23	3.95752e-20	GCA	507139	protein_coding
326	ENSBTAG00000018704	0.986072	6.96079e-06	0.000363071	BTG3	541054	protein_coding
327	ENSBTAG00000018773	1.78466	3.78386e-17	2.47527e-14	RND1	508869	protein_coding
328	ENSBTAG00000018951	1.46349	7.63437e-10	1.07675e-07	TBC1D9	537817	protein_coding
329	ENSBTAG00000018986	0.842267	2.82071e-07	2.25393e-05	ACSL4	536628	protein_coding
330	ENSBTAG00000019123	1.65757	9.68683e-07	7.00844e-05	MEFV	529195	protein_coding
331	ENSBTAG00000019277	-1.24686	1.49185e-15	7.0976e-13	KCNH3	514409	protein_coding
332	ENSBTAG00000019342	0.873767	4.32701e-09	5.2257e-07	OSBPL3	537304	protein_coding
333	ENSBTAG00000019404	0.588948	2.4865e-06	0.000151899	IL10RB	767864	protein_coding
334	ENSBTAG00000019432	1.36356	3.30161e-08	3.32277e-06	LOC616254	616254	protein_coding
335	ENSBTAG00000019665	1.6361	8.9128e-19	6.99655e-16	IL1RN	281860	protein_coding
336	ENSBTAG00000019716	1.61842	3.39465e-08	3.39465e-06	CXCL8	280828	protein_coding
337	ENSBTAG00000019883	0.659364	3.52648e-05	0.00145317	IST1	508900	protein_coding
338	ENSBTAG00000019884	0.907636	9.30026e-09	1.05807e-06	PKD1L3	100138604	protein_coding
339	ENSBTAG00000019929	0.986038	2.36957e-06	0.000146466	ITGAV	281875	protein_coding
340	ENSBTAG00000019938	0.842204	0.000272705	0.00794336	N4BP1	540948	protein_coding
341	ENSBTAG00000020018	1.65281	1.01578e-15	5.14444e-13	FRK	509227	protein_coding
342	ENSBTAG00000020034	0.826347	0.000307494	0.0088257	LYN	534996	protein_coding
343	ENSBTAG00000020040	-0.752992	0.000232162	0.0069033	LPCAT4	510842	protein_coding
344	ENSBTAG00000020105	-1.55418	0.000100511	0.00339358	AQP7	615498	protein_coding
345	ENSBTAG00000020160	0.696709	0.000160454	0.00498837	RNF138	538445	protein_coding
346	ENSBTAG00000020229	-0.946297	0.000146306	0.00465925	ATP8B3	618059	protein_coding
347	ENSBTAG00000020270	1.04315	4.9378e-10	8.07536e-08	NFKB1	616115	protein_coding
348	ENSBTAG00000020311	0.965153	1.30427e-07	1.1504e-05	USP20	505839	protein_coding
349	ENSBTAG00000020313	1.02216	3.79917e-07	2.93827e-05	FNBP1	538717	protein_coding
350	ENSBTAG00000020485	1.26681	1.64404e-06	0.000108511	ARRB1	281637	protein_coding
351	ENSBTAG00000020554	0.735638	0.000104011	0.00348927	AIF1	280989	protein_coding
352	ENSBTAG00000020605	-0.895833	1.12448e-07	1.00882e-05	SMTNL2	532143	protein_coding
353	ENSBTAG00000020649	2.09017	0.000213132	0.00639618	CIITA	508720	protein_coding
354	ENSBTAG00000020654	0.636659	1.50705e-06	0.000102427	BAZ2B	535498	protein_coding
355	ENSBTAG00000020674	1.26464	1.4528e-08	1.58396e-06	LTB	529757	protein_coding
356	ENSBTAG00000020676	1.36117	5.09708e-06	0.000280787	MMP9	282871	protein_coding
357	ENSBTAG00000020736	1.75671	7.92833e-18	5.92737e-15	CD40	286849	protein_coding
358	ENSBTAG00000020780	0.671658	1.77428e-05	0.000802774	SBNO2	512682	protein_coding
359	ENSBTAG00000020884	1.38056	8.97144e-05	0.0031231	CASP4	338039	protein_coding
360	ENSBTAG00000020936	0.783749	2.59833e-06	0.000158116	NOD2	444867	protein_coding
361	ENSBTAG00000020981	0.668255	1.16888e-05	0.000568156	MARCHF5	540937	protein_coding
362	ENSBTAG00000021090	0.774385	8.03675e-05	0.00287419	ABCC1	281588	protein_coding
363	ENSBTAG00000021201	0.608411	3.48303e-05	0.00143904	HYCC2	533324	protein_coding
364	ENSBTAG00000021210	-0.779406	1.48782e-08	1.60175e-06	HES2	516433	protein_coding
365	ENSBTAG00000021272	-1.40837	0.000132872	0.00432798	ABCG1	510745	protein_coding
366	ENSBTAG00000021273	1.01292	6.58038e-06	0.000345597	SEMA4B	510140	protein_coding
367	ENSBTAG00000021286	0.72854	8.79045e-07	6.47912e-05	SLC37A1	511558	protein_coding
368	ENSBTAG00000021326	1.67009	1.03361e-05	0.000516806	CCL20	281666	protein_coding
369	ENSBTAG00000021327	1.88408	4.10813e-05	0.00164535	DAW1	530118	protein_coding
370	ENSBTAG00000021375	1.14749	3.62381e-06	0.000213592			protein_coding
371	ENSBTAG00000021435	1.2155	5.99135e-10	9.26748e-08	MAFF	617914	protein_coding
372	ENSBTAG00000021438	1.04593	1.95454e-07	1.63225e-05	ZNF821	532668	protein_coding
373	ENSBTAG00000021523	0.605363	0.000205879	0.00622794	STAT3	508541	protein_coding
374	ENSBTAG00000021609	0.677178	0.000266838	0.00780141	ADGRF1	512637	protein_coding
375	ENSBTAG00000021697	0.736612	3.45342e-05	0.00143057	PDGFB	540106	protein_coding
376	ENSBTAG00000021706	0.681151	4.84584e-05	0.00186928	TBX3	781063	protein_coding
377	ENSBTAG00000021766	1.25283	9.92278e-16	5.14444e-13	HBEGF	522921	protein_coding
378	ENSBTAG00000021819	0.693532	1.16067e-05	0.000565919	IFNAR1	282257	protein_coding
379	ENSBTAG00000023147	-1.37528	1.34035e-06	9.22961e-05	LINGO1	520694	protein_coding
380	ENSBTAG00000023374	1.11302	2.40407e-10	4.33838e-08	FUT1	281174	protein_coding
381	ENSBTAG00000023411	0.734114	0.000322111	0.00917811	INHCA	525947	protein_coding
382	ENSBTAG00000023963	0.617349	4.58626e-05	0.00179562	RHBDD1	533985	protein_coding
383	ENSBTAG00000024044	0.93765	4.78944e-08	4.65904e-06	CDKL4	517478	protein_coding
384	ENSBTAG00000024219	6.98766	3.03874e-07	2.3974e-05	TRPV6	614878	protein_coding
385	ENSBTAG00000024269	-0.596246	0.000355684	0.00997185	TGFBR3	784894	protein_coding
386	ENSBTAG00000024381	1.13998	5.94484e-13	1.68141e-10	MAN1A1	530027	protein_coding
387	ENSBTAG00000024406	1.60967	2.34406e-09	2.99202e-07	AGR2	415112	protein_coding
388	ENSBTAG00000024869	2.69639	2.53875e-22	3.32154e-19	CX3CL1	517354	protein_coding
389	ENSBTAG00000024918	1.61338	5.51075e-11	1.10922e-08	BIRC3	514386	protein_coding
390	ENSBTAG00000024974	0.986418	8.79652e-06	0.000446943	HEXIM2	614679	protein_coding
391	ENSBTAG00000025101	1.06868	7.11599e-09	8.33739e-07	ASGR2	531519	protein_coding
392	ENSBTAG00000025471	1.32183	4.49883e-06	0.00025316	TNF	280943	protein_coding
393	ENSBTAG00000025964	0.723956	1.39088e-06	9.53569e-05	MAST4	529061	protein_coding
394	ENSBTAG00000026278	0.649524	4.42481e-06	0.00024989	CLDN4	414921	protein_coding
395	ENSBTAG00000026754	0.77229	8.29015e-08	7.6562e-06	RNF41	614134	protein_coding
396	ENSBTAG00000026825	-1.32776	1.39821e-05	0.000659215	TMEM37	613815	protein_coding
397	ENSBTAG00000027444	0.674138	3.41556e-05	0.00142618	SVIL	281509	protein_coding
398	ENSBTAG00000027916	0.665154	7.18198e-07	5.42102e-05	MALT1	504994	protein_coding
399	ENSBTAG00000030247	-0.650907	1.86943e-07	1.57796e-05	NSMF	615854	protein_coding
400	ENSBTAG00000031231	1.6519	4.83618e-05	0.00186928	IRF1	789216	protein_coding
401	ENSBTAG00000031267	0.783948	3.31089e-06	0.000196897	SERPINB9	524513	protein_coding
402	ENSBTAG00000031476	-0.945076	0.000120731	0.00398594	DLL1	788775	protein_coding
403	ENSBTAG00000031707	0.730614	1.36156e-05	0.000647337	FRMD6	530910	protein_coding
404	ENSBTAG00000031933	1.85321	0.00012786	0.00419083	ALOX12E	787450	protein_coding
405	ENSBTAG00000031998	1.32213	3.65491e-14	1.22089e-11	CXCL16	511671	protein_coding
406	ENSBTAG00000032031	0.806609	0.000283299	0.00822144	ZBTB12	100336034	protein_coding
407	ENSBTAG00000032603	0.789579	3.92678e-06	0.000225002	LOC515333	515333	protein_coding
408	ENSBTAG00000032914	1.22254	6.11784e-10	9.26748e-08	SLC11A2	521189	protein_coding
409	ENSBTAG00000033107	0.908063	2.13478e-05	0.0009576			protein_coding
410	ENSBTAG00000033174	-1.31751	3.31353e-10	5.84522e-08	TFAP4	540757	protein_coding
411	ENSBTAG00000033304	1.43507	4.78655e-10	7.99455e-08	TCIM	617047	protein_coding
412	ENSBTAG00000033423	-0.687878	0.000112793	0.00375976	EFNA3	540776	protein_coding
413	ENSBTAG00000033727	0.888657	1.09176e-08	1.21565e-06	RBPMS	614417	protein_coding
414	ENSBTAG00000033748	1.50559	8.23342e-07	6.12629e-05	IL18RAP	493716	protein_coding
415	ENSBTAG00000034633	1.03807	1.14028e-08	1.25192e-06	ERO1B	514361	protein_coding
416	ENSBTAG00000036401	1.16656	5.38619e-06	0.00029129	MIR147	100313003	miRNA
417	ENSBTAG00000037558	0.845697	2.64388e-05	0.00114035	GRO1	281212	protein_coding
418	ENSBTAG00000037644	1.84087	2.5406e-05	0.00110492	HBB	280813	protein_coding
419	ENSBTAG00000037650	-1.80033	0.000317942	0.0090758	RTL9	101908132	protein_coding
420	ENSBTAG00000037735	1.17772	5.8706e-06	0.000314568	C5AR2	522144	protein_coding
421	ENSBTAG00000037778	0.849145	2.82818e-07	2.25393e-05	CXCL3	613667	protein_coding
422	ENSBTAG00000037799	3.28153	2.03699e-08	2.16086e-06	LOC515697	515697	protein_coding
423	ENSBTAG00000037811	3.44236	2.33045e-10	4.25443e-08	CCL2	281043	protein_coding
424	ENSBTAG00000037962	0.676914	9.40253e-07	6.86604e-05	MAML2	521194	protein_coding
425	ENSBTAG00000038375	1.03802	3.52596e-07	2.75215e-05	STOM	100125834	protein_coding
426	ENSBTAG00000038415	2.67623	2.93308e-21	3.32425e-18	SLC6A12	514339	protein_coding
427	ENSBTAG00000038426	3.27097	0.000353702	0.00995183	CD1B	509004	protein_coding
428	ENSBTAG00000038428	0.916204	1.48952e-08	1.60175e-06	RELB	522670	protein_coding
429	ENSBTAG00000038662	1.59358	0.000247118	0.00727909	GJB6	508454	protein_coding
430	ENSBTAG00000038706	0.749415	2.00118e-06	0.000128239	MT1E	768319	protein_coding
431	ENSBTAG00000038888	-0.618571	1.56683e-05	0.000725643	ZBTB9	539371	protein_coding
432	ENSBTAG00000039028	5.3441	5.65294e-05	0.00213344	PI3	783871	protein_coding
433	ENSBTAG00000039055	-1.14982	0.000140067	0.00451551	ANKRD65	788407	protein_coding
434	ENSBTAG00000039234	1.03466	2.82785e-09	3.49585e-07	LIPK	507578	protein_coding
435	ENSBTAG00000039335	0.807774	2.47466e-05	0.00108526	ARRDC2	523285	protein_coding
436	ENSBTAG00000039509	-1.70148	4.51421e-05	0.00178073	GPRC5A	516026	protein_coding
437	ENSBTAG00000039524	1.69577	3.57971e-11	7.39492e-09			protein_coding
438	ENSBTAG00000039839	3.91218	1.64138e-40	2.57696e-36	IL36RN	518514	protein_coding
439	ENSBTAG00000040356	-0.905181	0.000137927	0.00447406	SPIRE2	518761	protein_coding
440	ENSBTAG00000040518	0.687458	1.06681e-05	0.000530029	LOC112443216	112443216	protein_coding
441	ENSBTAG00000043553	1.61785	3.87346e-15	1.73752e-12	GPX3	281210	protein_coding
442	ENSBTAG00000043976	-1.22304	9.57635e-06	0.000483436	RNFT2	787155	protein_coding
443	ENSBTAG00000044023	0.69482	0.000300864	0.00869041	CDK6	511754	protein_coding
444	ENSBTAG00000044115	-2.69044	8.53371e-11	1.67474e-08	RIPPLY1	101905562	protein_coding
445	ENSBTAG00000044118	0.71097	1.00803e-06	7.16113e-05	HMGA2	100297155	protein_coding
446	ENSBTAG00000044125	0.645118	0.000213045	0.00639618	LOC614522	614522	protein_coding
447	ENSBTAG00000044158	-0.633116	6.02204e-06	0.000321585	LDLRAD3	525908	protein_coding
448	ENSBTAG00000045808	1.34668	5.54937e-05	0.00210447	IL17REL	100336471	protein_coding
449	ENSBTAG00000045877	0.650681	8.12492e-05	0.00289255	TSC22D3	100125309	protein_coding
450	ENSBTAG00000046158	2.37473	5.38788e-15	2.28621e-12	CFB	514076	protein_coding
451	ENSBTAG00000046172	0.6742	1.97134e-05	0.000889368	LOC100299281	100299281	protein_coding
452	ENSBTAG00000046307	0.689453	2.63968e-06	0.000160011	CEBPD	281678	protein_coding
453	ENSBTAG00000046482	0.87345	8.56062e-05	0.00300464	LOC538679	538679	protein_coding
454	ENSBTAG00000046574	-0.821	3.77766e-06	0.000220481	FRMPD1	616412	protein_coding
455	ENSBTAG00000046597	1.28765	8.96747e-06	0.000454159	GPRIN2	540175	protein_coding
456	ENSBTAG00000046862	1.27724	7.44033e-06	0.000384254	MARCKSL1	539555	protein_coding
457	ENSBTAG00000047077	0.600751	1.07077e-05	0.000530319	ENTPD7	100300490	protein_coding
458	ENSBTAG00000047676	-0.75566	2.89969e-08	2.93711e-06	PRODH	505094	protein_coding
459	ENSBTAG00000047807	-0.822097	3.35191e-05	0.00140709	SAPCD2	100299080	protein_coding
460	ENSBTAG00000047975	2.4637	4.12589e-07	3.17532e-05	DOK5	530813	protein_coding
461	ENSBTAG00000048029	2.07689	3.54098e-07	2.75215e-05	MMP1	281308	protein_coding
462	ENSBTAG00000048171	2.30688	5.04376e-05	0.00193611	TAP	286837	protein_coding
463	ENSBTAG00000048508	1.74515	9.27398e-26	1.45601e-22	INHBA	281867	protein_coding
464	ENSBTAG00000048740	2.20281	5.35558e-06	0.000290943	LOC518495	518495	protein_coding
465	ENSBTAG00000048906	-0.676036	1.25748e-05	0.000605594	AHNAK2	527701	protein_coding
466	ENSBTAG00000048967	3.15757	1.53361e-05	0.000714472			lncRNA
467	ENSBTAG00000049289	1.17735	0.000124604	0.00409264			lncRNA
468	ENSBTAG00000049297	4.32086	8.56098e-05	0.00300464	LOC786352	786352	protein_coding
469	ENSBTAG00000049333	1.61288	4.51719e-09	5.41374e-07	LOC112443175	112443175	protein_coding
470	ENSBTAG00000049337	2.15257	0.000312119	0.00892581			lncRNA
471	ENSBTAG00000049589	3.00076	2.9643e-21	3.32425e-18	SAA3	281474	protein_coding
472	ENSBTAG00000049826	2.32585	2.85271e-05	0.00122037			lncRNA
473	ENSBTAG00000050082	2.77481	5.64891e-09	6.66826e-07			lncRNA
474	ENSBTAG00000050156	0.711059	2.33965e-05	0.00103209			protein_coding
475	ENSBTAG00000050334	2.28823	4.84878e-12	1.18947e-09	CD83	617034	protein_coding
476	ENSBTAG00000050712	0.621734	5.31697e-06	0.000290629	EHD1	511908	protein_coding
477	ENSBTAG00000051298	0.591266	0.000145914	0.00465925	PVR	526865	protein_coding
478	ENSBTAG00000051327	1.52373	6.51726e-05	0.00241323			lncRNA
479	ENSBTAG00000051432	1.85064	3.70679e-08	3.68333e-06			lncRNA
480	ENSBTAG00000051542	1.19919	2.85259e-06	0.000170938	LOC530929	530929	protein_coding
481	ENSBTAG00000051768	1.77475	3.75909e-05	0.00153293			protein_coding
482	ENSBTAG00000051851	0.764522	7.75059e-05	0.00279835			protein_coding
483	ENSBTAG00000051910	5.41834	0.000131639	0.0043057	FGF10	326285	protein_coding
484	ENSBTAG00000052352	0.948669	0.000161152	0.00500017			lncRNA
485	ENSBTAG00000052443	1.3671	0.000150108	0.00474185			protein_coding
486	ENSBTAG00000052516	0.899478	2.21568e-07	1.80239e-05	CDA	616377	protein_coding
487	ENSBTAG00000052570	-0.751733	1.40911e-07	1.22906e-05	LOC511229	511229	protein_coding
488	ENSBTAG00000052665	1.91696	2.08083e-07	1.71942e-05	CYP3A74	507988	protein_coding
489	ENSBTAG00000052884	2.86007	1.50979e-05	0.000705467	LOC531557	531557	protein_coding
490	ENSBTAG00000053223	-0.728532	1.26191e-07	1.12568e-05	CTDSPL	538425	protein_coding
491	ENSBTAG00000053356	0.87358	4.66274e-07	3.55364e-05	LOC104976076	104976076	lncRNA
492	ENSBTAG00000053645	5.37046	3.12109e-05	0.00133155	CYP3A76	526682	protein_coding
493	ENSBTAG00000053951	1.04131	3.94249e-12	1.01471e-09	SPX	509493	protein_coding
494	ENSBTAG00000054043	2.93811	9.62844e-07	6.99845e-05			lncRNA
495	ENSBTAG00000054278	2.57094	4.29543e-09	5.2257e-07	M-SAA3.2	618238	protein_coding
496	ENSBTAG00000054381	-1.40035	3.44911e-05	0.00143057			lncRNA
497	ENSBTAG00000054394	2.08262	7.14897e-06	0.000371652			protein_coding
498	ENSBTAG00000054517	0.977536	1.73616e-12	4.54295e-10			protein_coding
499	ENSBTAG00000054583	4.51297	4.21084e-11	8.58574e-09			protein_coding
500	ENSBTAG00000054742	1.49861	7.96718e-05	0.0028621			lncRNA
501	ENSBTAG00000055051	2.11976	1.87551e-26	3.27173e-23	RNF125	519541	protein_coding
502	ENSBTAG00000055295	1.87753	4.03254e-27	7.91386e-24			protein_coding
503	ENSBTAG00000055302	2.90316	5.03378e-13	1.46353e-10	LOC100140873	100140873	protein_coding
