# Supplementary material for: Soluble CD14 produced by bovine mammary epithelial cells modulates their response to full length LPS
Source: Vet Res. 2024 Jun 12;55:76. doi: 10.1186/s13567-024-01329-3 (PMC11170775; doi:10.1186/s13567-024-01329-3)
Supplement: Supplementary file 7 — Additional file 7. List of genes differentially expressed between conditions LPSS-CD14 and LPSS-NONE. DEG between conditions LPSS-CD14 and LPSS-NONE were identified using the edgeR package. A gene was considered differentially expressed when its expression was increased or decreased by a factor of 1.5 (absolute value of fold-change > 1.5) with a false-discovery rate (FDR) of 0.01. In the table below, the log2 of the FC is indicated as well as the p-value and FDR. Genes are identified by their unique ENSEMBL identifier with their corresponding official gene SYMBOL and their ENTREZID reference in the NCBI database. [file 13567_2024_1329_MOESM7_ESM.xlsx]

## Sheet: Sheet1
Additional file 6 - list of genes differentially expressed between conditions LPSS-CD14 and LPSS-NONE
key	ENSEMBL	logFC	P value	FDR	SYMBOL_bos	ENTREZID_bos	gene_biotype
1	ENSBTAG00000000016	2.29429	4.57018e-08	8.73956e-07	LTA	280845	protein_coding
2	ENSBTAG00000000019	0.6408	0.000324468	0.00218182	SERINC1	539993	protein_coding
3	ENSBTAG00000000031	-0.615625	4.37889e-05	0.000387373	TRPV4	540259	protein_coding
4	ENSBTAG00000000033	-1.306	3.65025e-05	0.000331457	PHOSPHO1	524639	protein_coding
5	ENSBTAG00000000046	-1.13219	3.46255e-05	0.000316795	SURF2	526046	protein_coding
6	ENSBTAG00000000061	0.682544	2.39332e-06	3.0376e-05	PCDH7	514537	protein_coding
7	ENSBTAG00000000074	-0.660688	1.0267e-05	0.00010958	NFIA	615371	protein_coding
8	ENSBTAG00000000081	0.595836	0.000607784	0.00369776	CERT1	286797	protein_coding
9	ENSBTAG00000000095	3.45291	9.3987e-07	1.33659e-05	CD274	533834	protein_coding
10	ENSBTAG00000000109	-1.10074	3.73242e-14	2.13087e-12			protein_coding
11	ENSBTAG00000000111	0.60663	0.00115062	0.00630092	UGP2	281565	protein_coding
12	ENSBTAG00000000113	0.880289	3.3465e-08	6.71867e-07	ARHGEF2	505940	protein_coding
13	ENSBTAG00000000115	0.621483	0.00117742	0.00642525	VPS54	783762	protein_coding
14	ENSBTAG00000000123	2.78836	0.000324268	0.00218182	HAO2	509481	protein_coding
15	ENSBTAG00000000160	-0.747381	5.11242e-08	9.67048e-07	CBS	514525	protein_coding
16	ENSBTAG00000000175	0.76286	2.04615e-06	2.65492e-05	N4BP2	539533	protein_coding
17	ENSBTAG00000000179	-1.49009	6.33343e-09	1.45373e-07	RPUSD1	525521	protein_coding
18	ENSBTAG00000000184	0.64289	5.62907e-06	6.49349e-05	EIF2AK3	535820	protein_coding
19	ENSBTAG00000000185	4.07835	3.50243e-06	4.27258e-05	SLC6A14	511661	protein_coding
20	ENSBTAG00000000199	0.667797	2.44201e-06	3.09439e-05	PDP1	280891	protein_coding
21	ENSBTAG00000000222	0.992186	2.29934e-10	7.23441e-09	ARID4B	534612	protein_coding
22	ENSBTAG00000000223	0.665642	1.99006e-05	0.000195397	PPM1B	281995	protein_coding
23	ENSBTAG00000000225	0.631378	0.00011036	0.000859875	POLB	614688	protein_coding
24	ENSBTAG00000000238	-1.37791	0.00195563	0.00977387	PSD2	523045	protein_coding
25	ENSBTAG00000000245	0.807627	1.30602e-09	3.46892e-08	NHSL1	517882	protein_coding
26	ENSBTAG00000000250	-0.741028	6.05089e-05	0.000512123	HDHD3	510680	protein_coding
27	ENSBTAG00000000251	-0.826535	0.000133308	0.00100962	ALAD	510679	protein_coding
28	ENSBTAG00000000266	0.978534	2.33779e-12	1.02156e-10	NAB1	516781	protein_coding
29	ENSBTAG00000000275	0.632939	0.000630701	0.00382022	PARP11	539763	protein_coding
30	ENSBTAG00000000279	-1.07945	5.89491e-05	0.000501355	RAB26	515675	protein_coding
31	ENSBTAG00000000283	1.50297	1.17716e-09	3.17006e-08	CSF1	281094	protein_coding
32	ENSBTAG00000000286	-0.644326	8.84435e-07	1.26463e-05	PFKM	506544	protein_coding
33	ENSBTAG00000000290	1.23858	4.25124e-14	2.40088e-12	ATP11B	614392	protein_coding
34	ENSBTAG00000000292	-1.40445	6.15141e-10	1.75915e-08	TCIRG1	513684	protein_coding
35	ENSBTAG00000000296	-1.06746	1.64649e-10	5.26474e-09	IMPDH1	504305	protein_coding
36	ENSBTAG00000000305	-0.668208	8.0021e-06	8.81017e-05	LMO4	614212	protein_coding
37	ENSBTAG00000000308	0.76012	3.45301e-07	5.37288e-06	ITCH	508431	protein_coding
38	ENSBTAG00000000322	0.674825	6.8413e-05	0.000567698	CD2AP	533188	protein_coding
39	ENSBTAG00000000332	-0.760334	1.11076e-05	0.000116727	ERF	789798	protein_coding
40	ENSBTAG00000000357	-1.40088	8.85955e-10	2.46622e-08	PRAG1	533821	protein_coding
41	ENSBTAG00000000363	0.655302	1.74294e-05	0.000173741	BDP1	519320	protein_coding
42	ENSBTAG00000000379	0.705109	6.99826e-06	7.83686e-05	GOLT1B	515866	protein_coding
43	ENSBTAG00000000393	5.80221	3.21147e-05	0.000297463	SSPN	613989	protein_coding
44	ENSBTAG00000000396	1.42876	2.53147e-17	2.13678e-15	PIM1	281402	protein_coding
45	ENSBTAG00000000405	-0.770361	1.10737e-05	0.000116675	VKORC1	445422	protein_coding
46	ENSBTAG00000000409	0.941385	0.00035261	0.00234178	CDC40	514003	protein_coding
47	ENSBTAG00000000415	0.96875	1.29168e-09	3.44303e-08	ERBIN	512866	protein_coding
48	ENSBTAG00000000417	-0.698529	5.21605e-07	7.80004e-06	MRPL12	399560	protein_coding
49	ENSBTAG00000000429	-0.789006	0.000211875	0.00150993	DGCR2	767971	protein_coding
50	ENSBTAG00000000434	-1.23736	2.42428e-06	3.07441e-05	CRYAB	281719	protein_coding
51	ENSBTAG00000000435	-0.696377	5.2141e-08	9.80376e-07	TARBP2	514674	protein_coding
52	ENSBTAG00000000436	2.39352	9.85269e-32	3.96634e-29	TNFAIP3	508105	protein_coding
53	ENSBTAG00000000448	-0.976923	1.30939e-07	2.27656e-06	BDH1	534090	protein_coding
54	ENSBTAG00000000454	-0.930542	1.30803e-09	3.46892e-08	TMEM106C	514271	protein_coding
55	ENSBTAG00000000470	4.52644	1.63644e-30	5.35253e-28	IBSP	281233	protein_coding
56	ENSBTAG00000000480	-1.15995	6.40508e-06	7.25017e-05	IFRD2	767939	protein_coding
57	ENSBTAG00000000504	2.58917	2.40913e-07	3.90334e-06	GTF2B	513231	protein_coding
58	ENSBTAG00000000505	2.17604	9.11778e-14	4.90237e-12	KYAT3	508712	protein_coding
59	ENSBTAG00000000516	5.38213	5.62533e-05	0.00048182	OTOR	613456	protein_coding
60	ENSBTAG00000000517	-1.9323	6.78744e-12	2.76069e-10	ANKRD29	526872	protein_coding
61	ENSBTAG00000000535	-0.888678	0.000309642	0.00209542	PCNX2	528971	protein_coding
62	ENSBTAG00000000546	1.03011	5.86429e-13	2.80699e-11	TOB1	768016	protein_coding
63	ENSBTAG00000000561	0.611875	3.15865e-05	0.000293437	OCLN	512405	protein_coding
64	ENSBTAG00000000569	-0.7724	3.62944e-07	5.61401e-06	HES1	539547	protein_coding
65	ENSBTAG00000000575	1.75868	3.92815e-12	1.6534e-10	TNC	540664	protein_coding
66	ENSBTAG00000000579	0.737185	2.26813e-06	2.8998e-05	NIPBL	539566	protein_coding
67	ENSBTAG00000000580	1.02093	3.25809e-11	1.22081e-09	LY6G6F	539920	protein_coding
68	ENSBTAG00000000603	1.09612	4.70774e-05	0.000411534	JAM2	538846	protein_coding
69	ENSBTAG00000000626	-0.977095	1.05682e-09	2.88557e-08	STK32A	100125774	protein_coding
70	ENSBTAG00000000638	-1.63713	6.50583e-09	1.48894e-07	CDT1	519016	protein_coding
71	ENSBTAG00000000640	0.957046	1.00673e-12	4.58134e-11	SELENOS	512276	protein_coding
72	ENSBTAG00000000650	-0.680338	3.2237e-05	0.000298245	TUBGCP6	618908	protein_coding
73	ENSBTAG00000000670	-1.11014	3.15305e-13	1.56655e-11	RRP9	614025	protein_coding
74	ENSBTAG00000000676	0.683016	9.21771e-07	1.31204e-05	DOP1A	541096	protein_coding
75	ENSBTAG00000000684	-1.15581	7.20337e-06	8.04931e-05	ARHGEF10L	529043	protein_coding
76	ENSBTAG00000000700	0.794378	3.12782e-06	3.85454e-05	PARVA	615430	protein_coding
77	ENSBTAG00000000706	1.41778	0.0001825	0.00133329	ADAMTS1	512171	protein_coding
78	ENSBTAG00000000713	-1.3474	1.25465e-11	4.96173e-10	AGFG2	510361	protein_coding
79	ENSBTAG00000000735	6.43581	1.20145e-73	6.60884e-70	BCL2A1	282151	protein_coding
80	ENSBTAG00000000737	1.72295	1.90146e-09	4.8859e-08	DMXL2	782535	protein_coding
81	ENSBTAG00000000767	0.636435	0.000764258	0.00448723			protein_coding
82	ENSBTAG00000000770	0.687764	0.00127211	0.00686089	PGM2L1	515366	protein_coding
83	ENSBTAG00000000771	0.593252	4.55337e-05	0.000400717	DNAJB6	282215	protein_coding
84	ENSBTAG00000000783	0.615837	0.00129247	0.0069516	TGFA	540388	protein_coding
85	ENSBTAG00000000793	1.05447	6.28441e-06	7.12384e-05	LAMC2	511043	protein_coding
86	ENSBTAG00000000795	1.29479	2.89044e-07	4.57921e-06	NMNAT2	511042	protein_coding
87	ENSBTAG00000000804	1.0545	5.00145e-06	5.85852e-05	MOB3B	540817	protein_coding
88	ENSBTAG00000000816	2.33397	1.16484e-09	3.14768e-08	PRDM1	538384	protein_coding
89	ENSBTAG00000000824	-0.700734	1.44349e-06	1.95766e-05	TSEN54	511091	protein_coding
90	ENSBTAG00000000825	-1.0495	2.58897e-06	3.25435e-05	MRPS26	516004	protein_coding
91	ENSBTAG00000000831	-0.666422	5.554e-06	6.42104e-05	CTNS	613527	protein_coding
92	ENSBTAG00000000838	-1.14409	4.1648e-07	6.36064e-06	CCDC88C	515039	protein_coding
93	ENSBTAG00000000841	-0.779714	6.05629e-06	6.90514e-05	LZTS1	539634	protein_coding
94	ENSBTAG00000000856	-0.825145	3.94284e-08	7.74751e-07	FBXL6	512690	protein_coding
95	ENSBTAG00000000857	-0.794289	3.8014e-07	5.86844e-06	SLC52A2	527884	protein_coding
96	ENSBTAG00000000859	0.807518	5.28916e-08	9.92112e-07	SLC38A1	527491	protein_coding
97	ENSBTAG00000000875	-0.974725	0.000167971	0.00123636	CEP131	514944	protein_coding
98	ENSBTAG00000000879	-0.630392	8.17291e-05	0.000664499	C14H8orf33	513585	protein_coding
99	ENSBTAG00000000880	0.697543	2.95119e-07	4.66134e-06	GINM1	506714	protein_coding
100	ENSBTAG00000000900	0.737336	5.70803e-07	8.46233e-06	LRRC8C	527708	protein_coding
101	ENSBTAG00000000928	-0.7068	0.000220988	0.00156779	SPECC1	506538	protein_coding
102	ENSBTAG00000000936	1.05599	0.000203209	0.00145746	SLC39A2	508989	protein_coding
103	ENSBTAG00000000944	-1.17063	6.92363e-13	3.23515e-11	LPCAT1	788450	protein_coding
104	ENSBTAG00000000973	0.847462	0.000354837	0.00235359	KCNJ15	522184	protein_coding
105	ENSBTAG00000000977	0.593936	0.000653897	0.00393642	CADM1	529873	protein_coding
106	ENSBTAG00000001001	1.35002	1.84151e-05	0.000182639	ANKRD55	533461	protein_coding
107	ENSBTAG00000001017	1.10804	3.40008e-09	8.18732e-08	SLK	535342	protein_coding
108	ENSBTAG00000001029	-0.806013	0.00155389	0.0081077	RASGRP2	512056	protein_coding
109	ENSBTAG00000001037	-0.914376	4.26684e-06	5.08265e-05	MAP4K2	520058	protein_coding
110	ENSBTAG00000001042	1.45536	6.99743e-14	3.80987e-12	MXD1	514626	protein_coding
111	ENSBTAG00000001057	0.835066	6.25262e-08	1.14949e-06	ARFGAP3	532778	protein_coding
112	ENSBTAG00000001066	-2.4459	0.00022918	0.00161859	PILRA	100137734	protein_coding
113	ENSBTAG00000001074	-1.15274	0.000940636	0.00531988	SAYSD1	618888	protein_coding
114	ENSBTAG00000001077	-0.755523	1.13972e-05	0.00011929	OSBPL5	532690	protein_coding
115	ENSBTAG00000001083	0.877003	7.13269e-09	1.61592e-07	MAP3K20	519251	protein_coding
116	ENSBTAG00000001085	-1.18961	0.000279529	0.00191893	FAM20A	521099	protein_coding
117	ENSBTAG00000001090	1.11974	0.000501904	0.00315749	CFAP210	616485	protein_coding
118	ENSBTAG00000001093	0.685006	9.97344e-05	0.000788831	KLHL23	100140861	protein_coding
119	ENSBTAG00000001096	-0.803069	1.16717e-05	0.000121839	PRKRA	282875	protein_coding
120	ENSBTAG00000001098	0.93474	9.86655e-11	3.33377e-09	PLEKHA3	509423	protein_coding
121	ENSBTAG00000001101	1.04864	5.19646e-08	9.79404e-07	IFNLR1	616826	protein_coding
122	ENSBTAG00000001102	1.19424	1.4299e-06	1.94873e-05	SERPINB10	510205	protein_coding
123	ENSBTAG00000001104	-0.728928	0.000867604	0.00497494	CMTM4	540247	protein_coding
124	ENSBTAG00000001108	0.804356	1.10414e-07	1.94339e-06	GMCL1	513934	protein_coding
125	ENSBTAG00000001112	0.769565	2.64134e-05	0.000250871	SMOX	527211	protein_coding
126	ENSBTAG00000001119	-0.814343	2.79454e-06	3.47933e-05	ANKRD13B	616514	protein_coding
127	ENSBTAG00000001131	-0.677859	2.64044e-07	4.22169e-06	SLC12A9	617865	protein_coding
128	ENSBTAG00000001136	0.826235	2.57979e-06	3.24801e-05			protein_coding
129	ENSBTAG00000001141	0.714426	1.8867e-08	3.9867e-07	ADAM17	517541	protein_coding
130	ENSBTAG00000001146	1.42406	3.43135e-20	3.87569e-18	HIVEP2	540396	protein_coding
131	ENSBTAG00000001153	-0.596335	0.00012354	0.00094429	TLE2	533595	protein_coding
132	ENSBTAG00000001156	0.990043	3.3632e-07	5.25918e-06	ST3GAL1	282351	protein_coding
133	ENSBTAG00000001173	-1.19189	1.37706e-15	9.60879e-14	PLXNA2	407770	protein_coding
134	ENSBTAG00000001182	0.793482	0.00119852	0.00652001	SEPTIN7	408000	protein_coding
135	ENSBTAG00000001191	2.12247	2.12408e-13	1.07923e-11	CCL17	100140488	protein_coding
136	ENSBTAG00000001192	0.64272	1.82503e-05	0.000181233	STX12	505538	protein_coding
137	ENSBTAG00000001193	-0.614264	0.00018503	0.00134864	UNC93B1	508878	protein_coding
138	ENSBTAG00000001207	0.825471	1.4137e-10	4.58577e-09	SERPINB8	513825	protein_coding
139	ENSBTAG00000001209	1.10384	2.99971e-09	7.29032e-08	PHLDB2	509784	protein_coding
140	ENSBTAG00000001229	-1.47182	3.48543e-14	2.00444e-12	SLC25A22	504371	protein_coding
141	ENSBTAG00000001231	-2.66955	1.1907e-16	9.44139e-15	CDHR1	281996	protein_coding
142	ENSBTAG00000001233	1.10418	3.59085e-14	2.05753e-12	MPZL3	521837	protein_coding
143	ENSBTAG00000001244	1.76278	2.81695e-18	2.69672e-16	PLAT	281407	protein_coding
144	ENSBTAG00000001250	0.945209	2.3765e-13	1.19587e-11	TFAP2A	505849	protein_coding
145	ENSBTAG00000001273	5.08622	0.000330432	0.002217	NLRP3	538639	protein_coding
146	ENSBTAG00000001283	0.71318	1.48891e-07	2.53535e-06	RIC1	506005	protein_coding
147	ENSBTAG00000001290	0.75778	1.09838e-05	0.000115891	TUBD1	510838	protein_coding
148	ENSBTAG00000001294	1.8829	3.69209e-25	7.65473e-23	PPP1R15A	514688	protein_coding
149	ENSBTAG00000001303	-0.949868	2.87151e-07	4.55381e-06	HSPB8	539524	protein_coding
150	ENSBTAG00000001321	4.36301	1.09049e-39	8.15275e-37	IL1B	281251	protein_coding
151	ENSBTAG00000001354	-1.085	0.000318647	0.00214895	INPP5E	506349	protein_coding
152	ENSBTAG00000001382	2.23458	0.0002581	0.00179676	SLC26A9	508958	protein_coding
153	ENSBTAG00000001391	0.702268	1.3765e-05	0.000140697	ANKRD42	522004	protein_coding
154	ENSBTAG00000001398	0.903265	7.46858e-08	1.35557e-06	ATP2A2	540568	protein_coding
155	ENSBTAG00000001406	2.07138	5.97664e-15	3.92608e-13	MAB21L3	518597	protein_coding
156	ENSBTAG00000001419	-0.689735	3.55239e-06	4.32345e-05	MRPL4	507154	protein_coding
157	ENSBTAG00000001429	-2.2839	6.62779e-08	1.21561e-06	NEURL1B	510912	protein_coding
158	ENSBTAG00000001473	-1.97541	8.77656e-07	1.25723e-05	ARVCF	517045	protein_coding
159	ENSBTAG00000001500	-0.60417	0.000529763	0.00329528	FIGNL1	538986	protein_coding
160	ENSBTAG00000001504	-0.670148	9.16902e-06	9.9553e-05	NOP14	516995	protein_coding
161	ENSBTAG00000001510	1.41458	2.48605e-20	2.97947e-18	CDK17	539655	protein_coding
162	ENSBTAG00000001523	0.663458	8.29282e-05	0.000672507	YES1	507632	protein_coding
163	ENSBTAG00000001535	1.77109	4.23197e-31	1.58195e-28	LIPH	512028	protein_coding
164	ENSBTAG00000001539	1.12775	8.22748e-11	2.82651e-09	SAV1	516557	protein_coding
165	ENSBTAG00000001543	-0.864878	0.000110346	0.000859875	BRI3BP	538558	protein_coding
166	ENSBTAG00000001570	3.64606	2.13284e-47	3.04414e-44	CSF2	281095	protein_coding
167	ENSBTAG00000001573	0.702459	3.42697e-05	0.000314369	JMJD1C	781067	protein_coding
168	ENSBTAG00000001592	-0.618765	3.52199e-05	0.000321297	INSIG1	511899	protein_coding
169	ENSBTAG00000001602	0.61732	5.004e-06	5.85852e-05	IL4R	404154	protein_coding
170	ENSBTAG00000001607	1.29775	9.75074e-10	2.67167e-08	TMEM41B	616372	protein_coding
171	ENSBTAG00000001612	0.872193	1.29714e-09	3.45172e-08	LSM1	535447	protein_coding
172	ENSBTAG00000001614	-0.723711	0.000255664	0.00178476	ZNF174	512411	protein_coding
173	ENSBTAG00000001657	0.761143	3.48201e-06	4.25098e-05	PICALM	513579	protein_coding
174	ENSBTAG00000001660	1.00802	1.49511e-07	2.53764e-06	SPTY2D1	539967	protein_coding
175	ENSBTAG00000001663	-1.47713	1.0008e-07	1.77142e-06	PDF	788473	protein_coding
176	ENSBTAG00000001687	1.65331	0.000929815	0.00526627	STC1	338078	protein_coding
177	ENSBTAG00000001694	-1.06101	8.37525e-09	1.86641e-07	TYRO3	788224	protein_coding
178	ENSBTAG00000001710	-1.18757	0.00103313	0.00574776	CMTM8	533671	protein_coding
179	ENSBTAG00000001711	-1.06326	7.79858e-06	8.60419e-05	BORCS6	539395	protein_coding
180	ENSBTAG00000001725	6.18064	0.00171842	0.00879661	CXCL10	615107	protein_coding
181	ENSBTAG00000001729	1.67452	6.97053e-12	2.82784e-10	DUSP10	541175	protein_coding
182	ENSBTAG00000001737	0.864197	1.88255e-06	2.46711e-05	TUT7	513209	protein_coding
183	ENSBTAG00000001747	1.11345	8.9695e-10	2.48801e-08	PEX3	515730	protein_coding
184	ENSBTAG00000001770	-1.07544	1.449e-11	5.61712e-10	ST8SIA5	497020	protein_coding
185	ENSBTAG00000001775	1.19216	0.00113674	0.00623361	RINL	504464	protein_coding
186	ENSBTAG00000001781	-0.623593	1.19325e-06	1.6697e-05	TOMM40	510219	protein_coding
187	ENSBTAG00000001782	-0.610074	0.000679425	0.00406161	MRPS12	768042	protein_coding
188	ENSBTAG00000001788	1.65039	5.95424e-22	8.6557e-20	PDPN	509732	protein_coding
189	ENSBTAG00000001790	0.617125	2.74929e-05	0.000259554	SAFB2	100300349	protein_coding
190	ENSBTAG00000001793	-1.13762	4.17807e-06	5.0073e-05	HSD11B1L	404546	protein_coding
191	ENSBTAG00000001814	-1.28459	4.25892e-17	3.55665e-15	PLXND1	781625	protein_coding
192	ENSBTAG00000001817	-1.01611	5.68293e-06	6.5412e-05	TMEM161A	618720	protein_coding
193	ENSBTAG00000001822	1.22988	3.42263e-08	6.83654e-07	SNX10	508836	protein_coding
194	ENSBTAG00000001824	2.59683	3.52977e-21	4.61811e-19	SLC2A6	510658	protein_coding
195	ENSBTAG00000001827	-0.630523	7.28822e-06	8.12678e-05	GID8	505570	protein_coding
196	ENSBTAG00000001828	-0.894185	4.13301e-08	8.02079e-07	SCRN2	515013	protein_coding
197	ENSBTAG00000001856	0.687184	1.1574e-06	1.62388e-05	POLR2C	504452	protein_coding
198	ENSBTAG00000001857	1.22452	5.71471e-08	1.06179e-06	DOK4	618756	protein_coding
199	ENSBTAG00000001861	0.618485	4.92562e-07	7.4358e-06	SESTD1	789054	protein_coding
200	ENSBTAG00000001868	-0.673331	2.73978e-06	3.422e-05	PCYT2	510274	protein_coding
201	ENSBTAG00000001879	-1.21585	0.000153193	0.00113805	PER2	512237	protein_coding
202	ENSBTAG00000001887	0.951379	2.0919e-06	2.70758e-05	STAM2	538505	protein_coding
203	ENSBTAG00000001898	0.83285	1.99277e-08	4.19952e-07	CCDC112	509840	protein_coding
204	ENSBTAG00000001906	-0.968499	4.42871e-09	1.04557e-07	FANCA	618375	protein_coding
205	ENSBTAG00000001920	0.63237	0.000225101	0.00159409	POLQ	535323	protein_coding
206	ENSBTAG00000001927	3.04841	1.26284e-73	6.60884e-70	ATP6V1C2	508327	protein_coding
207	ENSBTAG00000001941	-0.698137	1.67183e-07	2.80724e-06	SEMA4D	785942	protein_coding
208	ENSBTAG00000001945	1.15743	7.13027e-09	1.61592e-07	ARG2	518752	protein_coding
209	ENSBTAG00000001952	-0.825068	0.000183682	0.00133944	PROM2	520936	protein_coding
210	ENSBTAG00000001977	0.86421	1.8813e-08	3.98066e-07	YIPF6	540347	protein_coding
211	ENSBTAG00000001981	-1.02773	5.20273e-07	7.79416e-06	SLC6A17	407174	protein_coding
212	ENSBTAG00000002011	1.13598	4.64393e-07	7.03082e-06	MATCAP2	527805	protein_coding
213	ENSBTAG00000002020	1.17827	3.3249e-14	1.92624e-12	CREBRF	513587	protein_coding
214	ENSBTAG00000002039	0.609099	3.46754e-05	0.000317067	FRMD8	515469	protein_coding
215	ENSBTAG00000002048	0.719839	1.29912e-06	1.79547e-05	PTPN11	533590	protein_coding
216	ENSBTAG00000002065	0.688589	0.000544978	0.00337654	TFAP2C	511317	protein_coding
217	ENSBTAG00000002073	0.585975	3.03009e-05	0.000283169	RAD17	513600	protein_coding
218	ENSBTAG00000002080	2.60919	1.46986e-07	2.51382e-06	CCN3	505727	protein_coding
219	ENSBTAG00000002082	0.939793	5.99221e-12	2.45634e-10	MARCKS	613548	protein_coding
220	ENSBTAG00000002085	4.7817	1.59582e-06	2.13593e-05	IL36G	615762	protein_coding
221	ENSBTAG00000002087	5.99502	3.30617e-05	0.000305155	IL36A	523429	protein_coding
222	ENSBTAG00000002088	8.46243	8.54914e-17	6.95448e-15			protein_coding
223	ENSBTAG00000002125	0.842122	0.000498005	0.00314003	GNAL	100124520	protein_coding
224	ENSBTAG00000002127	0.802108	1.5984e-06	2.13649e-05	TCP11L2	541012	protein_coding
225	ENSBTAG00000002135	5.85073	7.61775e-11	2.64015e-09	CD69	281058	protein_coding
226	ENSBTAG00000002144	1.5	1.4061e-05	0.000143349	ADRB2	281605	protein_coding
227	ENSBTAG00000002178	-1.15493	2.4198e-10	7.53786e-09	PPL	522886	protein_coding
228	ENSBTAG00000002179	-0.772843	0.000823692	0.00477547	CDIN1	538758	protein_coding
229	ENSBTAG00000002194	-1.11789	4.75633e-09	1.11621e-07	MYZAP	104968465	protein_coding
230	ENSBTAG00000002205	1.79638	0.000268061	0.00185317	CNGA1	281700	protein_coding
231	ENSBTAG00000002209	-0.641248	3.4361e-07	5.35186e-06	JPT2	618512	protein_coding
232	ENSBTAG00000002211	-1.03977	1.78084e-06	2.34952e-05	MAPK8IP3	537598	protein_coding
233	ENSBTAG00000002215	2.71904	8.40213e-24	1.51625e-21	GFPT2	530101	protein_coding
234	ENSBTAG00000002219	-0.888009	1.35401e-11	5.31224e-10	ATAD3A	784353	protein_coding
235	ENSBTAG00000002224	-1.2613	1.77987e-10	5.67966e-09	UHRF1	530411	protein_coding
236	ENSBTAG00000002226	-0.896288	0.000556082	0.00343315	FBXO31	513951	protein_coding
237	ENSBTAG00000002227	-0.714758	3.96267e-05	0.000355305	LRIG3	506574	protein_coding
238	ENSBTAG00000002280	0.676989	9.02418e-05	0.000721751	KIF5B	514261	protein_coding
239	ENSBTAG00000002296	-0.785651	2.27511e-09	5.7262e-08	STING1	533661	protein_coding
240	ENSBTAG00000002326	-0.705716	1.34507e-06	1.85061e-05	LGALS3	786492	protein_coding
241	ENSBTAG00000002328	-1.03582	9.90971e-06	0.0001062	KDM2B	614487	protein_coding
242	ENSBTAG00000002329	0.626296	5.34112e-07	7.97106e-06	ASAP2	618009	protein_coding
243	ENSBTAG00000002340	2.96771	3.94181e-09	9.39096e-08	STEAP4	538861	protein_coding
244	ENSBTAG00000002341	1.20281	4.35778e-16	3.24252e-14	ETS1	540313	protein_coding
245	ENSBTAG00000002350	-1.13035	3.45552e-14	1.99455e-12	PIK3R2	282308	protein_coding
246	ENSBTAG00000002356	0.783003	0.000599118	0.00365145	RBM47	540831	protein_coding
247	ENSBTAG00000002361	-2.13325	3.85437e-05	0.000346783	TMCC2	768080	protein_coding
248	ENSBTAG00000002367	-0.811057	1.27195e-06	1.7641e-05	HCFC1R1	535210	protein_coding
249	ENSBTAG00000002455	0.655919	9.18647e-06	9.96046e-05	KLHL8	532960	protein_coding
250	ENSBTAG00000002464	-1.67788	4.27658e-14	2.40653e-12	PLCH2	514590	protein_coding
251	ENSBTAG00000002474	-0.914412	0.000460081	0.00293977	MAD1L1	517837	protein_coding
252	ENSBTAG00000002478	1.9212	2.59211e-07	4.15267e-06	AGMAT	514509	protein_coding
253	ENSBTAG00000002481	-0.760507	0.00194152	0.00971997	HAGHL	511836	protein_coding
254	ENSBTAG00000002484	-0.609079	0.000108168	0.000845175	CIAO3	511837	protein_coding
255	ENSBTAG00000002485	-0.722285	4.47245e-05	0.000395146	TNS1	286798	protein_coding
256	ENSBTAG00000002503	-0.690209	3.64098e-05	0.000330806	BSCL2	513558	protein_coding
257	ENSBTAG00000002515	-0.829848	0.00172895	0.00883613	TNNI3	511094	protein_coding
258	ENSBTAG00000002524	-1.09473	5.8142e-05	0.000495026	MRI1	534734	protein_coding
259	ENSBTAG00000002525	-0.843855	9.32738e-08	1.66598e-06	C7H19orf53	614800	protein_coding
260	ENSBTAG00000002527	0.71942	0.000473647	0.00300577	ZSWIM4	781514	protein_coding
261	ENSBTAG00000002605	0.877641	3.92887e-06	4.72307e-05	TRIM16	100848152	protein_coding
262	ENSBTAG00000002623	5.61431	7.87562e-12	3.16233e-10	SAMSN1	534171	protein_coding
263	ENSBTAG00000002631	-1.00821	0.000326146	0.00219105	SCNN1A	282348	protein_coding
264	ENSBTAG00000002651	1.20792	2.79101e-09	6.85135e-08	PKP2	537784	protein_coding
265	ENSBTAG00000002658	0.883979	3.89038e-10	1.15899e-08	STAM	512734	protein_coding
266	ENSBTAG00000002669	5.10348	2.00695e-83	3.15091e-79	RASSF4	510549	protein_coding
267	ENSBTAG00000002687	1.61333	3.0652e-12	1.31846e-10	TSHZ3	540209	protein_coding
268	ENSBTAG00000002688	1.72593	5.00087e-26	1.07553e-23	ATP1B1	519758	protein_coding
269	ENSBTAG00000002689	1.12965	3.52624e-19	3.64223e-17	NME7	534611	protein_coding
270	ENSBTAG00000002690	0.873687	6.08697e-07	8.99017e-06	BLZF1	504820	protein_coding
271	ENSBTAG00000002712	-0.656151	8.3249e-05	0.000674314	MDP1	613626	protein_coding
272	ENSBTAG00000002719	-1.00097	8.38102e-09	1.86641e-07	ORC1	513523	protein_coding
273	ENSBTAG00000002725	0.785822	5.8882e-08	1.08759e-06	RNGTT	511408	protein_coding
274	ENSBTAG00000002755	1.10343	2.12433e-14	1.25857e-12	ANKRD12	534739	protein_coding
275	ENSBTAG00000002804	1.82194	0.00143474	0.00757923	PDGFRB	527165	protein_coding
276	ENSBTAG00000002809	-1.21671	5.5061e-07	8.18615e-06	CAPN10	789674	protein_coding
277	ENSBTAG00000002827	0.941321	4.13083e-07	6.32106e-06	ACAT2	512044	protein_coding
278	ENSBTAG00000002847	-1.09285	1.1003e-07	1.93879e-06	D2HGDH	533003	protein_coding
279	ENSBTAG00000002879	-0.60588	3.13211e-05	0.000291144	DCPS	282640	protein_coding
280	ENSBTAG00000002902	0.698794	1.40516e-06	1.92337e-05	ANO6	521784	protein_coding
281	ENSBTAG00000002914	-0.815241	2.57846e-07	4.13501e-06	GALNT18	614203	protein_coding
282	ENSBTAG00000002959	0.619124	1.88255e-06	2.46711e-05	LRCH1	505325	protein_coding
283	ENSBTAG00000002977	0.668312	1.08074e-05	0.000114338	ECE1	281133	protein_coding
284	ENSBTAG00000002979	1.51481	2.20002e-22	3.41983e-20	PIK3R3	286865	protein_coding
285	ENSBTAG00000002980	-0.989826	3.57522e-13	1.74863e-11	GPT2	618400	protein_coding
286	ENSBTAG00000002982	-1.59662	5.67528e-23	9.09203e-21	PITPNM3	518986	protein_coding
287	ENSBTAG00000003017	-0.997813	0.000261205	0.00181376	TTC38	616471	protein_coding
288	ENSBTAG00000003061	-0.828445	3.93545e-05	0.000353066			protein_coding
289	ENSBTAG00000003063	0.820008	5.64845e-10	1.62717e-08	SYNJ1	282087	protein_coding
290	ENSBTAG00000003074	-1.19228	6.50634e-05	0.00054567	SLC16A6	529171	protein_coding
291	ENSBTAG00000003079	-1.99128	1.24124e-06	1.7287e-05	TIGD3	101903775	protein_coding
292	ENSBTAG00000003090	3.50804	2.97758e-07	4.69101e-06	LRRC9	537580	protein_coding
293	ENSBTAG00000003100	-0.73336	2.07595e-05	0.000203195	SMTN	528013	protein_coding
294	ENSBTAG00000003114	0.772594	3.15816e-08	6.37315e-07	AVL9	534141	protein_coding
295	ENSBTAG00000003115	0.696534	2.76578e-08	5.67617e-07	KBTBD2	514920	protein_coding
296	ENSBTAG00000003120	4.3819	1.97176e-06	2.56901e-05	ZNF385B	613328	protein_coding
297	ENSBTAG00000003130	3.17738	0.00123047	0.0066638	CHRNA3	282702	protein_coding
298	ENSBTAG00000003140	2.63428	5.35398e-06	6.21268e-05	CRYGS	281724	protein_coding
299	ENSBTAG00000003147	1.02093	6.15701e-08	1.13457e-06	JAK1	537201	protein_coding
300	ENSBTAG00000003151	0.694683	1.64765e-07	2.77257e-06	DNAJB11	506316	protein_coding
301	ENSBTAG00000003163	-2.17449	3.88622e-11	1.41892e-09	RBBP8NL	515877	protein_coding
302	ENSBTAG00000003196	1.01039	6.21705e-05	0.000524113	PAPSS2	536409	protein_coding
303	ENSBTAG00000003200	5.73915	5.99497e-05	0.000507939	CSPG4B	530348	protein_coding
304	ENSBTAG00000003237	-1.53755	4.07583e-07	6.24908e-06	IQSEC1	521541	protein_coding
305	ENSBTAG00000003242	-0.87565	4.53187e-10	1.3225e-08	ACAD9	617428	protein_coding
306	ENSBTAG00000003253	1.67489	1.51045e-06	2.03555e-05	NPPC	281356	protein_coding
307	ENSBTAG00000003275	2.90804	1.16299e-05	0.000121483			protein_coding
308	ENSBTAG00000003276	1.08747	6.99562e-14	3.80987e-12	PRKCH	518542	protein_coding
309	ENSBTAG00000003278	2.19526	6.85676e-08	1.25176e-06	HOXC10	100847795	protein_coding
310	ENSBTAG00000003295	0.633776	1.95993e-06	2.55573e-05	GORAB	614920	protein_coding
311	ENSBTAG00000003298	-0.742687	0.00142373	0.00753627	LZTS2	504411	protein_coding
312	ENSBTAG00000003305	2.22925	1.72616e-16	1.33501e-14	NCF1	281345	protein_coding
313	ENSBTAG00000003313	2.89104	8.64186e-10	2.41419e-08	TNFRSF9	520341	protein_coding
314	ENSBTAG00000003316	0.681303	7.61614e-07	1.10512e-05	SYAP1	509355	protein_coding
315	ENSBTAG00000003319	-1.15645	1.16694e-07	2.04476e-06	FLRT3	529416	protein_coding
316	ENSBTAG00000003323	-1.37502	3.68589e-24	6.97211e-22	NOL6	782674	protein_coding
317	ENSBTAG00000003326	2.40422	9.47479e-24	1.6714e-21	NAIP	539780	protein_coding
318	ENSBTAG00000003334	1.76821	2.19959e-06	2.82599e-05	ADAP2	534106	protein_coding
319	ENSBTAG00000003358	1.20568	9.1544e-21	1.17807e-18	MCFD2	616647	protein_coding
320	ENSBTAG00000003362	0.777	4.37442e-06	5.18525e-05	HSP90B1	282646	protein_coding
321	ENSBTAG00000003369	-2.60024	4.47591e-25	9.0092e-23	SYT12	536820	protein_coding
322	ENSBTAG00000003377	3.42953	1.81744e-09	4.68537e-08	TMEM174	618642	protein_coding
323	ENSBTAG00000003394	-0.696058	0.000226173	0.00159951	RNF215	530174	protein_coding
324	ENSBTAG00000003418	1.06202	1.81231e-10	5.75976e-09	MSN	540426	protein_coding
325	ENSBTAG00000003419	0.828774	1.11026e-11	4.4018e-10	EAPP	520143	protein_coding
326	ENSBTAG00000003438	0.787796	1.33462e-08	2.87823e-07	ZBTB43	509462	protein_coding
327	ENSBTAG00000003440	1.49558	1.16704e-21	1.65067e-19	FRRS1	516522	protein_coding
328	ENSBTAG00000003455	1.34417	6.56316e-10	1.8667e-08	ANKRD6	516065	protein_coding
329	ENSBTAG00000003458	-1.89708	6.66385e-31	2.37778e-28	CDCA7	614893	protein_coding
330	ENSBTAG00000003474	-0.726246	0.00130844	0.00703017	RAB15	614507	protein_coding
331	ENSBTAG00000003479	3.28447	3.19514e-06	3.92517e-05	MATN1	512059	protein_coding
332	ENSBTAG00000003489	2.65289	0.000148938	0.00111137	IPCEF1	516875	protein_coding
333	ENSBTAG00000003495	1.17033	7.03994e-13	3.27974e-11	KDM7A	521504	protein_coding
334	ENSBTAG00000003498	-0.851559	1.62732e-10	5.21407e-09	FAT2	523046	protein_coding
335	ENSBTAG00000003512	-0.976426	8.6431e-07	1.24078e-05	MYH7B	521764	protein_coding
336	ENSBTAG00000003514	-0.691658	0.000788048	0.0046011	HSF4	614788	protein_coding
337	ENSBTAG00000003519	-0.817022	0.00102863	0.00573084	NOL3	515777	protein_coding
338	ENSBTAG00000003565	-0.755491	0.00110244	0.00607735	TRIM3	534510	protein_coding
339	ENSBTAG00000003567	-0.62663	0.00114519	0.00627556	TIMM10B	514937	protein_coding
340	ENSBTAG00000003585	1.82902	1.4562e-16	1.14886e-14	CD47	282661	protein_coding
341	ENSBTAG00000003587	0.78679	4.50196e-06	5.32235e-05	ELL	506578	protein_coding
342	ENSBTAG00000003598	-0.7242	1.34684e-07	2.33651e-06			protein_coding
343	ENSBTAG00000003602	0.637376	1.43791e-05	0.000146024	RBPJ	767928	protein_coding
344	ENSBTAG00000003607	-1.2995	4.33046e-08	8.37294e-07	FAM20C	534672	protein_coding
345	ENSBTAG00000003634	-0.71712	1.68085e-06	2.23261e-05	CISD1	531444	protein_coding
346	ENSBTAG00000003644	-0.891267	1.52508e-06	2.05174e-05	HSPBP1	512757	protein_coding
347	ENSBTAG00000003650	1.95735	1.07263e-23	1.87114e-21	NR4A2	540245	protein_coding
348	ENSBTAG00000003661	-0.773072	5.88285e-09	1.36025e-07	SLC35F2	533008	protein_coding
349	ENSBTAG00000003675	-0.941349	5.18346e-05	0.000447637	ADGRL1	788252	protein_coding
350	ENSBTAG00000003693	-0.743415	3.2453e-06	3.98056e-05	SUN2	618392	protein_coding
351	ENSBTAG00000003709	0.68396	2.34553e-07	3.81209e-06	ITGB8	536286	protein_coding
352	ENSBTAG00000003711	1.73999	3.71884e-08	7.34412e-07	EPAS1	282711	protein_coding
353	ENSBTAG00000003712	-0.739816	3.17236e-06	3.9033e-05	FAM89B	511465	protein_coding
354	ENSBTAG00000003713	-0.748997	1.10113e-05	0.000116103	ZNRD2	511466	protein_coding
355	ENSBTAG00000003747	0.845321	1.7765e-08	3.76907e-07	PTGR2	506263	protein_coding
356	ENSBTAG00000003749	-0.823336	2.56655e-05	0.000245102	KCNMB4	520448	protein_coding
357	ENSBTAG00000003751	0.980155	4.9153e-06	5.76758e-05	MACC1	521867	protein_coding
358	ENSBTAG00000003763	1.13576	1.5447e-12	6.8508e-11	MYO5C	532574	protein_coding
359	ENSBTAG00000003825	1.25882	9.77666e-16	6.91412e-14	PTPN12	531877	protein_coding
360	ENSBTAG00000003845	0.987913	0.000781391	0.00456733	CSRNP1	515406	protein_coding
361	ENSBTAG00000003851	0.842737	1.53579e-08	3.28053e-07	CCNL1	514613	protein_coding
362	ENSBTAG00000003857	0.830105	2.52131e-09	6.2733e-08	SUSD6	510837	protein_coding
363	ENSBTAG00000003863	-0.724796	5.62463e-07	8.35447e-06	PCED1A	614835	protein_coding
364	ENSBTAG00000003876	0.670923	1.1058e-06	1.55845e-05	MCU	536656	protein_coding
365	ENSBTAG00000003901	-0.762665	0.00125002	0.00675801	DNMT3B	353354	protein_coding
366	ENSBTAG00000003916	0.632073	8.92081e-07	1.2744e-05	DPH3	511579	protein_coding
367	ENSBTAG00000003935	0.657007	1.08725e-05	0.000114871	TMBIM1	404134	protein_coding
368	ENSBTAG00000003946	-1.70993	3.2487e-07	5.10047e-06	NECAB3	514695	protein_coding
369	ENSBTAG00000003947	-1.28176	2.08685e-06	2.70326e-05	SSBP4	508156	protein_coding
370	ENSBTAG00000003957	0.790214	0.00131871	0.00707337			protein_coding
371	ENSBTAG00000003959	1.24022	9.87391e-11	3.33377e-09	ARHGAP24	539902	protein_coding
372	ENSBTAG00000003970	1.28112	0.000490887	0.00310262	MITD1	504291	protein_coding
373	ENSBTAG00000003971	-1.23022	3.02138e-06	3.73804e-05	E2F1	535369	protein_coding
374	ENSBTAG00000003986	-0.887684	2.57292e-06	3.24196e-05	CXXC5	538485	protein_coding
375	ENSBTAG00000003994	2.52584	1.91532e-06	2.50379e-05	IGFBP3	282261	protein_coding
376	ENSBTAG00000004009	-1.0923	6.56616e-05	0.000548344	PMM1	537070	protein_coding
377	ENSBTAG00000004024	1.07661	1.45003e-12	6.46748e-11	UBE2Q2	511631	protein_coding
378	ENSBTAG00000004051	0.700519	0.000188614	0.00136904	SBDS	513237	protein_coding
379	ENSBTAG00000004066	1.30077	4.40017e-14	2.46724e-12	PARP8	511595	protein_coding
380	ENSBTAG00000004100	-0.587422	6.16955e-06	7.00883e-05	TTI1	534917	protein_coding
381	ENSBTAG00000004111	-1.21267	3.39693e-10	1.02168e-08	LRRC45	514524	protein_coding
382	ENSBTAG00000004112	-0.868797	1.02214e-05	0.000109167	GAMT	515270	protein_coding
383	ENSBTAG00000004118	0.895717	7.32951e-08	1.33496e-06	ALAS1	534286	protein_coding
384	ENSBTAG00000004124	1.79354	1.19244e-18	1.16282e-16	CPOX	540283	protein_coding
385	ENSBTAG00000004136	1.67358	0.000584558	0.00357521	NFE2L3	510807	protein_coding
386	ENSBTAG00000004148	4.20816	1.03771e-06	1.46644e-05	SLPI	504598	protein_coding
387	ENSBTAG00000004150	0.783078	1.09774e-07	1.93647e-06	NRG1	281361	protein_coding
388	ENSBTAG00000004154	1.13438	8.52133e-15	5.50555e-13	SKIL	527910	protein_coding
389	ENSBTAG00000004159	-3.61976	0.000141754	0.00106434	SIX2	539492	protein_coding
390	ENSBTAG00000004177	1.16749	5.58049e-11	1.96443e-09	TANC1	507983	protein_coding
391	ENSBTAG00000004196	1.01748	0.000228591	0.00161516	FMNL1	788992	protein_coding
392	ENSBTAG00000004221	1.50066	5.83589e-14	3.23758e-12	ESM1	539571	protein_coding
393	ENSBTAG00000004248	-1.5428	3.6055e-06	4.3813e-05	MLYCD	512341	protein_coding
394	ENSBTAG00000004249	1.18327	9.65608e-15	6.16262e-13	TANC2	529494	protein_coding
395	ENSBTAG00000004259	-0.752169	0.000461489	0.00294527	HPCAL1	513870	protein_coding
396	ENSBTAG00000004267	2.557	0.000257825	0.00179665	CCDC148	614176	protein_coding
397	ENSBTAG00000004268	-1.38731	0.000203428	0.00145837	TRAPPC5	504874	protein_coding
398	ENSBTAG00000004269	1.33054	1.48017e-13	7.77212e-12	SGK1	515854	protein_coding
399	ENSBTAG00000004283	0.694008	6.21925e-05	0.000524113	PPFIBP1	407130	protein_coding
400	ENSBTAG00000004287	-1.0252	0.000116964	0.00090282	EVC	282874	protein_coding
401	ENSBTAG00000004294	-0.638892	0.000514901	0.00322326	EVI5L	536625	protein_coding
402	ENSBTAG00000004305	2.4693	8.53986e-07	1.2278e-05	RGS16	282035	protein_coding
403	ENSBTAG00000004321	-0.604998	0.000381619	0.00250164	SFXN2	513450	protein_coding
404	ENSBTAG00000004329	2.0479	5.92391e-18	5.40729e-16	RELL1	768210	protein_coding
405	ENSBTAG00000004345	3.66593	1.46586e-07	2.50971e-06	MEP1A	513936	protein_coding
406	ENSBTAG00000004351	2.99731	7.94055e-06	8.75468e-05	IL31RA	522636	protein_coding
407	ENSBTAG00000004358	-0.842496	1.44393e-06	1.95766e-05	DARS2	538772	protein_coding
408	ENSBTAG00000004375	-1.31474	6.0518e-19	6.06811e-17	ESRP2	510878	pseudogene
409	ENSBTAG00000004378	1.79346	2.53558e-16	1.90472e-14	IL23A	511022	protein_coding
410	ENSBTAG00000004403	-0.837233	5.94317e-06	6.80027e-05	CD320	505043	protein_coding
411	ENSBTAG00000004421	-0.674477	0.000563437	0.00346629	CHST14	511245	protein_coding
412	ENSBTAG00000004423	1.97092	4.77834e-35	2.67928e-32	ARHGAP42	508009	protein_coding
413	ENSBTAG00000004426	0.777874	1.50352e-08	3.22476e-07	DNAJB14	538849	protein_coding
414	ENSBTAG00000004448	1.12359	1.07379e-10	3.59458e-09	CKAP5	533980	protein_coding
415	ENSBTAG00000004471	1.02494	3.45315e-10	1.03661e-08	ST3GAL6	444860	protein_coding
416	ENSBTAG00000004488	-1.95903	0.000689719	0.00411577	MEI1	516011	protein_coding
417	ENSBTAG00000004490	-0.963909	0.00104815	0.0058272	TRIM31	517666	protein_coding
418	ENSBTAG00000004498	-1.15631	5.63656e-05	0.000482519	ESR2	281146	protein_coding
419	ENSBTAG00000004499	-0.859188	4.38815e-07	6.66932e-06	RGS3	527349	protein_coding
420	ENSBTAG00000004510	-1.2755	3.10266e-08	6.27728e-07	SARDH	614603	protein_coding
421	ENSBTAG00000004515	1.07021	4.18281e-12	1.74191e-10	KCNK1	505563	protein_coding
422	ENSBTAG00000004524	-0.707568	0.0019619	0.00979392	SPPL2B	504285	protein_coding
423	ENSBTAG00000004532	0.959988	2.86045e-07	4.54085e-06	FGFR1OP2	532881	protein_coding
424	ENSBTAG00000004540	1.05311	0.000392206	0.00255844	NUB1	511298	protein_coding
425	ENSBTAG00000004547	5.82457	8.64484e-24	1.54232e-21	OLR1	281368	protein_coding
426	ENSBTAG00000004551	-0.751912	4.68566e-06	5.52289e-05	RHOT2	352959	protein_coding
427	ENSBTAG00000004552	-0.789476	3.49264e-05	0.000318805	PBXIP1	506485	protein_coding
428	ENSBTAG00000004553	1.00186	4.48171e-07	6.79835e-06	TPM4	535277	protein_coding
429	ENSBTAG00000004555	5.31744	0.00158655	0.00825344	LRP2	100337021	protein_coding
430	ENSBTAG00000004558	1.93615	3.11298e-14	1.81687e-12	C10H15orf48	614805	protein_coding
431	ENSBTAG00000004564	1.22109	3.1283e-13	1.55919e-11	MBNL1	781653	protein_coding
432	ENSBTAG00000004594	1.39144	2.0231e-10	6.41671e-09	MMP7	286794	protein_coding
433	ENSBTAG00000004598	0.786785	4.31898e-09	1.0212e-07	GOLGA5	510412	protein_coding
434	ENSBTAG00000004625	-0.687761	1.27798e-07	2.22689e-06	PYGB	505560	protein_coding
435	ENSBTAG00000004636	0.800552	7.57376e-06	8.38562e-05	PLEKHA1	513040	protein_coding
436	ENSBTAG00000004645	0.875234	2.97894e-07	4.69101e-06	ADAMTSL3	537483	protein_coding
437	ENSBTAG00000004659	0.723069	1.93055e-07	3.20737e-06	COQ10B	514221	protein_coding
438	ENSBTAG00000004660	-0.916252	7.79147e-10	2.19616e-08	SPATS2	617860	protein_coding
439	ENSBTAG00000004662	-1.55265	3.54578e-06	4.31876e-05	SLC16A12	538469	protein_coding
440	ENSBTAG00000004664	-0.591781	0.000916126	0.00520187	COQ4	511987	protein_coding
441	ENSBTAG00000004688	-1.09429	2.93002e-14	1.72289e-12	DHCR24	533726	protein_coding
442	ENSBTAG00000004715	0.744092	5.21659e-07	7.80004e-06	AKIRIN1	615039	protein_coding
443	ENSBTAG00000004720	-0.77997	0.000179777	0.00131524	SULF1	535166	protein_coding
444	ENSBTAG00000004723	1.15199	1.35449e-10	4.41194e-09	TEX2	513262	protein_coding
445	ENSBTAG00000004735	-0.613672	0.000195607	0.00140938	CCNE1	533526	protein_coding
446	ENSBTAG00000004751	-0.851473	4.07369e-06	4.88967e-05	SPTBN4	537578	protein_coding
447	ENSBTAG00000004769	-1.0525	2.02821e-07	3.34835e-06	NEIL2	444987	protein_coding
448	ENSBTAG00000004802	-0.853649	1.95307e-05	0.000192487	CEP170B	100336437	protein_coding
449	ENSBTAG00000004849	0.704235	1.71436e-05	0.000171109	IGSF3	530939	protein_coding
450	ENSBTAG00000004850	0.639114	2.64326e-07	4.22169e-06	KPNA3	540719	protein_coding
451	ENSBTAG00000004851	-0.867156	0.000308039	0.00208677	NCKAP5L	504364	protein_coding
452	ENSBTAG00000004854	0.593401	0.00179059	0.00907726	SLC24A5	781411	protein_coding
453	ENSBTAG00000004874	-0.609425	1.91126e-05	0.000188613	AURKAIP1	506359	protein_coding
454	ENSBTAG00000004881	0.71202	7.42267e-08	1.34879e-06	MTHFD2	517539	protein_coding
455	ENSBTAG00000004899	-0.606871	0.000121192	0.000928606	ABLIM1	504968	protein_coding
456	ENSBTAG00000004903	-0.934846	2.17326e-06	2.79674e-05	KRT15	507464	protein_coding
457	ENSBTAG00000004906	-0.616057	0.000113173	0.000879769	CCNE2	538436	protein_coding
458	ENSBTAG00000004949	-0.742413	0.000251773	0.00175994	FDXACB1	100847683	protein_coding
459	ENSBTAG00000004953	0.810421	1.01329e-07	1.79152e-06	ELK4	540309	protein_coding
460	ENSBTAG00000004971	1.50125	0.000434022	0.00279154	GRAMD1C	505581	protein_coding
461	ENSBTAG00000004989	1.20176	2.27589e-09	5.7262e-08	IRF5	615340	protein_coding
462	ENSBTAG00000004993	-0.867736	4.22611e-06	5.05331e-05	NXT1	520351	protein_coding
463	ENSBTAG00000004995	1.17984	2.47206e-16	1.86593e-14	C1GALT1	539417	protein_coding
464	ENSBTAG00000005008	0.833616	5.19137e-07	7.78457e-06	WSB1	614851	protein_coding
465	ENSBTAG00000005015	-1.29278	1.77249e-21	2.45046e-19	SFXN3	511755	protein_coding
466	ENSBTAG00000005031	-3.19267	4.05557e-08	7.89002e-07	DOC2A	528120	protein_coding
467	ENSBTAG00000005034	-0.850531	5.25122e-06	6.1115e-05	CAPN5	536988	protein_coding
468	ENSBTAG00000005062	1.15482	1.31752e-10	4.3094e-09	TEC	504733	protein_coding
469	ENSBTAG00000005069	-0.647079	0.000884095	0.00505658	TM7SF2	282384	protein_coding
470	ENSBTAG00000005073	-3.31563	0.000158898	0.00117619	ZNHIT2	539138	protein_coding
471	ENSBTAG00000005090	1.12166	1.41868e-11	5.52685e-10	CEMIP2	515491	protein_coding
472	ENSBTAG00000005122	3.36671	1.22763e-17	1.06485e-15	KNG1	280833	protein_coding
473	ENSBTAG00000005140	-0.799635	2.45591e-05	0.00023554	NBL1	535280	protein_coding
474	ENSBTAG00000005150	-0.737872	6.00585e-08	1.10801e-06	HMGB3	613729	protein_coding
475	ENSBTAG00000005178	-0.655421	0.000513871	0.00322195	MMAB	617636	protein_coding
476	ENSBTAG00000005180	0.703166	2.53379e-06	3.2081e-05	RBMS1	526135	protein_coding
477	ENSBTAG00000005227	0.739945	1.25808e-09	3.37063e-08	ATF6	530610	protein_coding
478	ENSBTAG00000005244	-2.16562	3.62802e-08	7.18285e-07	RASL11A	101903585	protein_coding
479	ENSBTAG00000005246	0.590318	4.06433e-05	0.000362969	DIP2B	512064	protein_coding
480	ENSBTAG00000005260	1.24639	1.24202e-06	1.7287e-05	SPP1	281499	protein_coding
481	ENSBTAG00000005294	-0.753683	1.29914e-06	1.79547e-05			protein_coding
482	ENSBTAG00000005304	-1.17646	1.71791e-12	7.57616e-11	SRM	505916	protein_coding
483	ENSBTAG00000005313	-1.20397	6.14752e-16	4.53127e-14	EPHB3	540907	protein_coding
484	ENSBTAG00000005340	-0.738211	3.42803e-05	0.000314369	SERGEF	534377	protein_coding
485	ENSBTAG00000005356	1.07952	3.97904e-11	1.44275e-09	DENND2B	537907	protein_coding
486	ENSBTAG00000005376	0.879139	8.16523e-08	1.47519e-06	FBXO30	539435	protein_coding
487	ENSBTAG00000005380	0.740752	1.46709e-06	1.98391e-05	MOCS2	507986	protein_coding
488	ENSBTAG00000005385	-0.738085	2.32219e-07	3.78591e-06	POP5	507410	protein_coding
489	ENSBTAG00000005393	0.703	2.85121e-08	5.83625e-07	TIPRL	540486	protein_coding
490	ENSBTAG00000005403	-0.666373	4.80371e-05	0.000418062	ADI1	615764	protein_coding
491	ENSBTAG00000005410	1.18374	9.14997e-08	1.63616e-06	RGS7	281452	protein_coding
492	ENSBTAG00000005443	1.06536	4.03837e-08	7.8846e-07	MIER1	538742	protein_coding
493	ENSBTAG00000005461	-1.09933	0.000291035	0.0019875	SOX15	505878	protein_coding
494	ENSBTAG00000005474	0.804965	1.35477e-07	2.34768e-06	CREB1	281713	protein_coding
495	ENSBTAG00000005478	-0.649714	8.56307e-05	0.000690145	PATZ1	532416	protein_coding
496	ENSBTAG00000005504	1.77689	8.47351e-16	6.07462e-14	TP53INP2	511340	protein_coding
497	ENSBTAG00000005524	0.877222	2.5431e-09	6.31752e-08	HBP1	515320	protein_coding
498	ENSBTAG00000005525	-1.47753	5.51512e-06	6.39493e-05	LHX6	541261	protein_coding
499	ENSBTAG00000005550	0.656394	3.72655e-06	4.51442e-05	SOS2	100138040	protein_coding
500	ENSBTAG00000005564	0.619092	4.90912e-06	5.76464e-05	PIAS1	509231	protein_coding
501	ENSBTAG00000005565	-0.823623	1.6578e-05	0.000165675	CLN6	617615	protein_coding
502	ENSBTAG00000005573	-1.071	1.17096e-05	0.000122072	SCAND1	513983	protein_coding
503	ENSBTAG00000005577	-0.760656	1.27669e-05	0.00013187	RNASEH2C	505618	protein_coding
504	ENSBTAG00000005609	2.87213	0.000545895	0.00338089			protein_coding
505	ENSBTAG00000005617	-1.55262	1.17047e-09	3.15745e-08	SLC41A3	524085	protein_coding
506	ENSBTAG00000005622	1.02473	2.59627e-10	8.03973e-09	LITAF	520564	protein_coding
507	ENSBTAG00000005623	2.2445	1.45237e-05	0.000147396	SOAT2	513554	protein_coding
508	ENSBTAG00000005666	-1.73553	6.07604e-06	6.92263e-05	LRRC20	521721	protein_coding
509	ENSBTAG00000005670	-1.07518	1.93279e-14	1.16264e-12	ARHGEF19	617280	protein_coding
510	ENSBTAG00000005674	0.689632	4.28552e-06	5.10103e-05	NEU1	505554	protein_coding
511	ENSBTAG00000005676	-0.593883	7.40579e-05	0.000609387	EHMT2	514062	protein_coding
512	ENSBTAG00000005691	1.1801	0.00020517	0.0014675	FGF2	281161	protein_coding
513	ENSBTAG00000005715	-0.786199	4.1638e-06	4.99402e-05	FUOM	613571	protein_coding
514	ENSBTAG00000005773	1.0165	9.01237e-11	3.08254e-09	PGM2	506980	protein_coding
515	ENSBTAG00000005787	0.852048	0.00174593	0.0088968	IFT57	531436	protein_coding
516	ENSBTAG00000005797	-2.16297	0.00011667	0.000900991	AGXT	789572	protein_coding
517	ENSBTAG00000005812	-1.61709	3.19775e-20	3.68804e-18	TP73	515105	protein_coding
518	ENSBTAG00000005833	0.796797	1.66234e-09	4.29962e-08	ETNK1	540705	protein_coding
519	ENSBTAG00000005877	-1.08101	9.53939e-06	0.000102722	FAM83A	521399	protein_coding
520	ENSBTAG00000005903	-1.7082	8.73652e-05	0.000701244	LRP5	534450	protein_coding
521	ENSBTAG00000005923	1.65389	5.43236e-16	4.02302e-14	ABTB2	528597	protein_coding
522	ENSBTAG00000005933	-1.08457	4.46872e-08	8.57688e-07	CTNNBIP1	614630	protein_coding
523	ENSBTAG00000005934	-0.977715	5.42303e-08	1.01359e-06	TTYH3	512271	protein_coding
524	ENSBTAG00000005945	2.66587	0.000196053	0.00141194	NXPE4	515648	protein_coding
525	ENSBTAG00000005946	1.1205	2.68041e-10	8.25145e-09	USP13	100141289	protein_coding
526	ENSBTAG00000005947	1.14819	3.13339e-08	6.3313e-07	PLAU	281408	protein_coding
527	ENSBTAG00000005960	2.66204	3.92481e-25	8.00253e-23	EPB41L2	538959	protein_coding
528	ENSBTAG00000005970	1.2181	7.3764e-16	5.38648e-14	XBP1	541236	protein_coding
529	ENSBTAG00000005978	2.29384	2.98514e-08	6.05512e-07	PIK3R5	614838	protein_coding
530	ENSBTAG00000005979	-0.732816	5.74195e-06	6.60429e-05	HELLS	540933	protein_coding
531	ENSBTAG00000005984	0.610993	9.53234e-06	0.000102716	DAAM1	513742	protein_coding
532	ENSBTAG00000005997	1.17157	9.95005e-17	7.97019e-15	ABCB1	281585	protein_coding
533	ENSBTAG00000005998	0.92423	3.95918e-10	1.17726e-08	NOCT	540641	protein_coding
534	ENSBTAG00000006001	0.664579	0.000108471	0.000846837	STAP2	505456	protein_coding
535	ENSBTAG00000006013	0.643178	0.000215765	0.00153301	NT5DC3	520927	protein_coding
536	ENSBTAG00000006016	0.700508	1.12984e-07	1.98639e-06	GTPBP2	513605	protein_coding
537	ENSBTAG00000006017	1.56766	1.14579e-19	1.24923e-17	NFKB2	526392	protein_coding
538	ENSBTAG00000006021	-0.795924	1.78386e-05	0.000177482	CEP250	507479	protein_coding
539	ENSBTAG00000006034	-0.586507	0.000743624	0.00438247	RNF113A	493640	protein_coding
540	ENSBTAG00000006035	-1.12424	3.27659e-09	7.92641e-08	PPP1R1B	282459	protein_coding
541	ENSBTAG00000006040	0.598793	0.000973527	0.00547827	BLTP3B	520720	protein_coding
542	ENSBTAG00000006064	-1.29463	0.000496006	0.00312869	BRME1	614692	protein_coding
543	ENSBTAG00000006067	-1.18301	3.18789e-06	3.91934e-05	VMAC	515212	protein_coding
544	ENSBTAG00000006073	-1.23641	6.35232e-05	0.00053418	PODNL1	534549	protein_coding
545	ENSBTAG00000006086	-1.00644	3.82434e-09	9.15276e-08	MMP28	519276	protein_coding
546	ENSBTAG00000006108	-1.58029	2.1647e-07	3.54757e-06	MMP11	539109	protein_coding
547	ENSBTAG00000006138	1.06868	7.29094e-15	4.7497e-13	SEMA3C	512660	protein_coding
548	ENSBTAG00000006155	2.15602	9.81355e-05	0.000777123	CCRL2	515976	protein_coding
549	ENSBTAG00000006161	0.687492	5.2114e-05	0.000449308	MET	280855	protein_coding
550	ENSBTAG00000006166	-0.818519	1.06686e-05	0.000113021	WRNIP1	788824	protein_coding
551	ENSBTAG00000006193	2.27311	1.44428e-41	1.19343e-38	IRAK2	515034	protein_coding
552	ENSBTAG00000006194	0.59825	0.000137646	0.00103697	FOSL1	531389	protein_coding
553	ENSBTAG00000006209	0.591899	0.000202784	0.00145508	EXT1	538602	protein_coding
554	ENSBTAG00000006214	0.652585	6.44154e-06	7.28093e-05	LOXL2	532684	protein_coding
555	ENSBTAG00000006255	0.792578	8.96041e-06	9.74613e-05	MDM4	514225	protein_coding
556	ENSBTAG00000006272	-1.19178	2.66272e-09	6.59381e-08	NTHL1	535203	protein_coding
557	ENSBTAG00000006278	-1.40073	0.00150825	0.00791165	FAM83C	101903690	protein_coding
558	ENSBTAG00000006291	0.824399	1.39066e-07	2.39663e-06	CYLD	536421	protein_coding
559	ENSBTAG00000006305	-0.933926	5.87547e-05	0.000499972	AK1	280715	protein_coding
560	ENSBTAG00000006307	0.89488	2.12997e-09	5.43749e-08	HSD17B11	527592	protein_coding
561	ENSBTAG00000006322	1.62856	3.98327e-18	3.67867e-16	DENND5A	784484	protein_coding
562	ENSBTAG00000006323	0.91713	1.97365e-07	3.26818e-06	SNX9	506218	protein_coding
563	ENSBTAG00000006343	1.84723	0.000395189	0.00257233	IL1R2	515700	protein_coding
564	ENSBTAG00000006353	0.756163	2.37764e-07	3.86029e-06	TXNL4B	510719	protein_coding
565	ENSBTAG00000006354	4.58689	4.73275e-22	7.14463e-20	HP	280692	protein_coding
566	ENSBTAG00000006367	-3.36812	6.90949e-13	3.23515e-11	CCN2	281103	protein_coding
567	ENSBTAG00000006374	-0.591103	0.000169204	0.00124368	NHP2	520891	protein_coding
568	ENSBTAG00000006420	0.625226	6.85116e-05	0.000568216	BMPR2	407127	protein_coding
569	ENSBTAG00000006422	-0.788097	3.08561e-06	3.80849e-05	TRIM28	519422	protein_coding
570	ENSBTAG00000006432	-2.46777	9.98525e-18	8.75801e-16	KCNE4	615761	protein_coding
571	ENSBTAG00000006434	-1.06373	1.60349e-06	2.14072e-05	SYNPO2	540340	protein_coding
572	ENSBTAG00000006470	1.15903	9.41217e-13	4.29567e-11	TTBK2	541215	protein_coding
573	ENSBTAG00000006472	-1.79392	0.000555956	0.00343315	GPR143	613505	protein_coding
574	ENSBTAG00000006474	0.688467	1.00894e-05	0.000107978	EPCAM	514039	protein_coding
575	ENSBTAG00000006486	-0.779982	1.01987e-06	1.44252e-05	TSEN34	505571	protein_coding
576	ENSBTAG00000006499	-0.633915	1.82979e-05	0.000181591	PIP4K2B	539211	protein_coding
577	ENSBTAG00000006505	3.21156	2.12043e-06	2.73323e-05	S100A9	532569	protein_coding
578	ENSBTAG00000006507	0.755851	1.97614e-05	0.000194186	ADAMTS3	534082	protein_coding
579	ENSBTAG00000006523	2.71809	3.05314e-37	1.91737e-34	SOD2	281496	protein_coding
580	ENSBTAG00000006542	-0.881615	0.000295496	0.00201358	RABEP2	511736	protein_coding
581	ENSBTAG00000006552	3.51816	5.64458e-09	1.31484e-07	LAMP3	531327	protein_coding
582	ENSBTAG00000006560	-1.95906	0.00197159	0.00983915	VANGL2	520544	protein_coding
583	ENSBTAG00000006561	1.49919	1.71e-23	2.95021e-21	RASGEF1B	506971	protein_coding
584	ENSBTAG00000006587	-0.649025	0.00120541	0.00654842	ZNF367	540823	protein_coding
585	ENSBTAG00000006590	-0.709627	0.000961132	0.00542018	NUDT16L1	518085	protein_coding
586	ENSBTAG00000006609	1.29514	8.87187e-17	7.17981e-15	ERRFI1	516303	protein_coding
587	ENSBTAG00000006615	1.98244	0.000101574	0.000802169	CASP7	526279	protein_coding
588	ENSBTAG00000006616	0.688522	2.32576e-05	0.000224705	PTPN1	508658	protein_coding
589	ENSBTAG00000006618	-0.961291	9.28899e-05	0.000740666	HLF	516069	protein_coding
590	ENSBTAG00000006619	-1.56522	3.56183e-08	7.08755e-07	MATK	504668	protein_coding
591	ENSBTAG00000006631	-1.16659	0.00187632	0.00944114	GLI1	517588	protein_coding
592	ENSBTAG00000006640	0.615253	3.78209e-06	4.57111e-05	RB1	534712	protein_coding
593	ENSBTAG00000006643	5.64454	2.00923e-06	2.6135e-05	C6H4orf19	511424	protein_coding
594	ENSBTAG00000006654	1.21329	2.74002e-09	6.75326e-08	TANK	539513	protein_coding
595	ENSBTAG00000006663	0.790525	6.73817e-07	9.8961e-06	CYTH1	100141038	protein_coding
596	ENSBTAG00000006667	0.645357	2.55613e-07	4.10759e-06	EPB41	281753	protein_coding
597	ENSBTAG00000006673	-2.12476	4.64664e-05	0.000407554	TMEM179	536682	protein_coding
598	ENSBTAG00000006686	2.29934	0.000115539	0.000894458	NPNT	513362	protein_coding
599	ENSBTAG00000006694	-2.17392	0.00013685	0.00103246	CXCL14	511771	protein_coding
600	ENSBTAG00000006695	1.05256	0.000148497	0.00110966	VCPIP1	539643	protein_coding
601	ENSBTAG00000006697	1.30534	1.15871e-05	0.000121116	RICTOR	527459	protein_coding
602	ENSBTAG00000006707	2.92418	3.35501e-43	3.2921e-40	ACSL5	514159	protein_coding
603	ENSBTAG00000006715	0.761699	3.12568e-10	9.49192e-09	FBXO8	538528	protein_coding
604	ENSBTAG00000006731	-0.857411	4.22226e-06	5.05255e-05	SLC7A5	282369	protein_coding
605	ENSBTAG00000006735	1.21472	8.24519e-09	1.84139e-07	STAC	524215	protein_coding
606	ENSBTAG00000006752	0.595197	2.0633e-05	0.000202082	PFKFB4	534928	protein_coding
607	ENSBTAG00000006754	-1.09824	0.00200401	0.00996292	DBP	503577	protein_coding
608	ENSBTAG00000006760	-1.45416	1.84811e-06	2.42602e-05	OTX1	540628	protein_coding
609	ENSBTAG00000006762	1.05113	1.32101e-12	5.94264e-11	SH3RF2	540718	protein_coding
610	ENSBTAG00000006768	1.12217	6.4706e-13	3.05989e-11	ENTPD4	531411	protein_coding
611	ENSBTAG00000006769	3.411	1.08641e-14	6.79547e-13	HSD3B1	281824	protein_coding
612	ENSBTAG00000006784	-1.59743	1.77255e-08	3.76576e-07	PLA2G4B	505485	protein_coding
613	ENSBTAG00000006797	1.54378	3.52976e-13	1.73179e-11	MARCHF3	520348	protein_coding
614	ENSBTAG00000006806	-1.04928	0.000816856	0.00474987	KRT17	281889	protein_coding
615	ENSBTAG00000006817	0.7053	6.67563e-05	0.000555418	CBL	527418	protein_coding
616	ENSBTAG00000006819	0.724932	1.7789e-07	2.9743e-06	MIA2	513132	protein_coding
617	ENSBTAG00000006828	-0.921515	0.00164694	0.00851118	RAPGEF3	535383	protein_coding
618	ENSBTAG00000006832	-1.12729	2.05879e-10	6.51673e-09	SLC5A6	516021	protein_coding
619	ENSBTAG00000006836	1.45733	0.0015279	0.00799603	FBXO33	539998	protein_coding
620	ENSBTAG00000006851	2.09563	0.000281936	0.00193292	LOC617565	617565	protein_coding
621	ENSBTAG00000006869	0.864477	1.38665e-10	4.50732e-09	PHF20L1	511990	protein_coding
622	ENSBTAG00000006894	8.04211	3.95781e-13	1.92377e-11	NOS2	282876	protein_coding
623	ENSBTAG00000006904	-0.615456	0.000715238	0.00423585	TNS2	540153	protein_coding
624	ENSBTAG00000006907	1.80942	1.39936e-09	3.6739e-08	NEB	407121	protein_coding
625	ENSBTAG00000006909	0.623339	7.15128e-05	0.000591233	PIK3CB	517948	protein_coding
626	ENSBTAG00000006914	-0.74162	7.17722e-05	0.000593065	PRR3	525344	protein_coding
627	ENSBTAG00000006938	-0.671869	0.0010503	0.00583709	PPM1F	618210	protein_coding
628	ENSBTAG00000006973	-1.40901	0.00180511	0.00913907	PHF21B	618757	protein_coding
629	ENSBTAG00000006989	-0.640177	5.88302e-06	6.75171e-05	SEMA4F	530018	protein_coding
630	ENSBTAG00000007047	-0.761152	0.00107795	0.00596538	FZD10	515323	protein_coding
631	ENSBTAG00000007071	1.77458	1.067e-24	2.09399e-22	RAI14	525869	protein_coding
632	ENSBTAG00000007079	1.31499	4.06088e-10	1.20521e-08	LCP1	540990	protein_coding
633	ENSBTAG00000007093	-1.10289	3.82281e-09	9.15276e-08			protein_coding
634	ENSBTAG00000007096	-0.896529	3.59629e-05	0.000327314	GAS8	504318	protein_coding
635	ENSBTAG00000007100	0.643009	5.01319e-06	5.86491e-05	TRAPPC10	521387	protein_coding
636	ENSBTAG00000007111	-1.27499	3.70548e-25	7.65473e-23	STEAP3	504235	protein_coding
637	ENSBTAG00000007115	-0.589357	0.000561151	0.00345764	GSR	506406	protein_coding
638	ENSBTAG00000007116	1.30851	2.46004e-14	1.45198e-12	ARRDC3	541123	protein_coding
639	ENSBTAG00000007118	0.749151	4.17853e-09	9.9098e-08	SMURF1	513902	protein_coding
640	ENSBTAG00000007121	-1.03966	1.20566e-14	7.51147e-13	TK1	504652	protein_coding
641	ENSBTAG00000007125	-1.27453	2.63245e-06	3.3056e-05	AFMID	518864	protein_coding
642	ENSBTAG00000007139	0.813844	1.9272e-07	3.20519e-06	WSB2	508388	protein_coding
643	ENSBTAG00000007142	-0.851589	0.000113774	0.00088341	CPPED1	537938	protein_coding
644	ENSBTAG00000007164	-1.41988	1.16252e-08	2.53847e-07	FGFR3	281769	protein_coding
645	ENSBTAG00000007166	-0.827359	4.14994e-05	0.000369354	CAMKK1	510260	protein_coding
646	ENSBTAG00000007177	0.634078	3.0074e-06	3.72367e-05	EMP2	507667	protein_coding
647	ENSBTAG00000007186	-0.743789	0.001842	0.00930485	ARHGAP39	532363	protein_coding
648	ENSBTAG00000007190	0.747118	0.000151862	0.00112997	THAP6	539787	protein_coding
649	ENSBTAG00000007192	2.28487	3.17115e-34	1.60603e-31	SIDT2	513462	protein_coding
650	ENSBTAG00000007204	-0.966541	5.24734e-11	1.85967e-09	KRT80	522400	protein_coding
651	ENSBTAG00000007206	-1.50643	1.7715e-06	2.34113e-05	STRIP2	529423	protein_coding
652	ENSBTAG00000007213	0.700912	7.68536e-06	8.48524e-05	SIRPA	327666	protein_coding
653	ENSBTAG00000007215	-1.08749	8.11912e-07	1.17376e-05	RNPEPL1	511497	protein_coding
654	ENSBTAG00000007239	6.64187	5.99667e-09	1.38249e-07	TNFAIP6	493710	protein_coding
655	ENSBTAG00000007245	-0.734028	1.57238e-05	0.000157438	IFT140	100139697	protein_coding
656	ENSBTAG00000007256	0.740424	1.45265e-07	2.49253e-06	DYRK2	104968453	protein_coding
657	ENSBTAG00000007280	1.28316	0.000242122	0.00169777			protein_coding
658	ENSBTAG00000007300	-0.772182	0.000168589	0.00124032	FHL3	504795	protein_coding
659	ENSBTAG00000007319	-2.07262	6.57711e-29	1.78036e-26	JAG2	517405	protein_coding
660	ENSBTAG00000007330	0.940792	7.26936e-07	1.06068e-05	STXBP3	512490	protein_coding
661	ENSBTAG00000007348	1.71135	4.32532e-10	1.27406e-08	STRA6	515911	protein_coding
662	ENSBTAG00000007362	-0.607614	5.62891e-06	6.49349e-05	XPC	524274	protein_coding
663	ENSBTAG00000007364	-0.869508	3.35483e-09	8.09077e-08	PMS2	527039	protein_coding
664	ENSBTAG00000007367	-0.747302	9.18874e-07	1.3091e-05	AIMP2	520979	protein_coding
665	ENSBTAG00000007398	-1.03425	9.30926e-05	0.000741905	MRPS24	617466	protein_coding
666	ENSBTAG00000007423	3.25954	1.05807e-14	6.69827e-13	TNFRSF11B	523822	protein_coding
667	ENSBTAG00000007424	3.02799	3.20746e-32	1.52598e-29	LIF	280840	protein_coding
668	ENSBTAG00000007429	-2.91297	3.39687e-10	1.02168e-08	SPNS2	613889	protein_coding
669	ENSBTAG00000007430	-1.01027	9.43963e-14	5.04089e-12	MYBBP1A	513045	protein_coding
670	ENSBTAG00000007431	-1.44186	6.79486e-14	3.73005e-12	CEMIP	519047	protein_coding
671	ENSBTAG00000007434	5.20875	0.00160011	0.00831293	CD300LG	615388	protein_coding
672	ENSBTAG00000007436	-1.04825	4.41202e-08	8.49923e-07	GGT6	613919	protein_coding
673	ENSBTAG00000007442	0.667563	2.47164e-05	0.000236614	AKAP9	767893	protein_coding
674	ENSBTAG00000007446	1.61297	2.9185e-10	8.91447e-09	NGF	281350	protein_coding
675	ENSBTAG00000007449	1.67512	4.12395e-07	6.31668e-06	HS3ST1	538691	protein_coding
676	ENSBTAG00000007450	2.18288	4.49593e-08	8.60806e-07	C2	515440	protein_coding
677	ENSBTAG00000007456	-0.710322	0.000716668	0.00424272	TAFAZZIN	515177	protein_coding
678	ENSBTAG00000007512	-1.18726	3.2926e-10	9.94112e-09	PLA2G15	282271	protein_coding
679	ENSBTAG00000007578	0.750984	2.21822e-06	2.84294e-05	SHTN1	532603	protein_coding
680	ENSBTAG00000007583	-1.00698	3.37429e-05	0.000310529	KRT14	404111	protein_coding
681	ENSBTAG00000007584	0.697159	2.55108e-08	5.26999e-07	INPP1	281869	protein_coding
682	ENSBTAG00000007592	-0.620098	2.34745e-06	2.98421e-05	RARG	540425	protein_coding
683	ENSBTAG00000007599	0.979214	1.23681e-10	4.07083e-09	IKBKB	281854	protein_coding
684	ENSBTAG00000007605	-0.74627	4.1988e-06	5.02831e-05	FKBP4	508535	protein_coding
685	ENSBTAG00000007608	0.755491	9.22236e-06	9.99248e-05	BMT2	538658	protein_coding
686	ENSBTAG00000007619	-1.42559	1.61382e-09	4.18101e-08	PUSL1	617640	protein_coding
687	ENSBTAG00000007624	0.694186	8.55421e-06	9.35244e-05	FRMD4B	526127	protein_coding
688	ENSBTAG00000007648	0.731752	9.67148e-06	0.000104002	NET1	507365	protein_coding
689	ENSBTAG00000007657	-1.92791	7.74958e-05	0.000634681	SCARA3	541156	protein_coding
690	ENSBTAG00000007661	1.27568	3.46093e-05	0.000316795	MYO1F	532964	protein_coding
691	ENSBTAG00000007662	0.965363	1.42709e-07	2.45403e-06	HSPA5	415113	protein_coding
692	ENSBTAG00000007696	1.67816	1.00549e-19	1.10392e-17	TRAPPC8	538805	protein_coding
693	ENSBTAG00000007719	0.799647	5.23887e-08	9.83855e-07	MFSD6	534463	protein_coding
694	ENSBTAG00000007739	-1.43892	1.26038e-08	2.73693e-07	REX1BD	511085	protein_coding
695	ENSBTAG00000007746	1.14072	1.97369e-18	1.90104e-16	AHR	280714	protein_coding
696	ENSBTAG00000007749	-1.13625	1.61857e-06	2.15901e-05	TONSL	505102	protein_coding
697	ENSBTAG00000007753	-0.756244	0.00149292	0.00784622	KIFC2	789523	protein_coding
698	ENSBTAG00000007766	-0.777524	8.26333e-06	9.06598e-05	CDK5	281066	protein_coding
699	ENSBTAG00000007773	4.52485	8.14266e-07	1.17608e-05	VCAM1	282118	protein_coding
700	ENSBTAG00000007807	-0.938299	9.83817e-06	0.000105577	HSPA2	281827	protein_coding
701	ENSBTAG00000007816	1.70767	0.000278765	0.00191536	LOC787045	787045	processed_pseudogene
702	ENSBTAG00000007827	-2.05304	2.80012e-10	8.60311e-09	RCOR2	541233	protein_coding
703	ENSBTAG00000007830	-0.732476	0.00187331	0.00943565	PLEKHM3	533312	protein_coding
704	ENSBTAG00000007834	-1.03925	0.00087215	0.00499918	PPP1R16A	508701	protein_coding
705	ENSBTAG00000007835	-1.09787	0.000224879	0.00159323	GPT	539188	protein_coding
706	ENSBTAG00000007876	0.767769	4.88101e-09	1.14205e-07	MAPK8	539941	protein_coding
707	ENSBTAG00000007880	-0.805149	8.83308e-07	1.26417e-05	RAB40C	618031	protein_coding
708	ENSBTAG00000007884	-1.16269	1.55178e-12	6.86279e-11	SREBF1	539361	protein_coding
709	ENSBTAG00000007888	-0.740797	2.01509e-07	3.3302e-06	EFR3B	517590	protein_coding
710	ENSBTAG00000007921	2.08128	7.54361e-06	8.36994e-05	DAPP1	533156	protein_coding
711	ENSBTAG00000007932	1.44627	6.69615e-05	0.000556535	HCK	280814	protein_coding
712	ENSBTAG00000007933	0.875598	4.51397e-10	1.31973e-08	DIPK2A	509304	protein_coding
713	ENSBTAG00000007958	-1.19548	2.36649e-11	9.01794e-10	TNS4	532898	protein_coding
714	ENSBTAG00000007960	1.58322	2.58695e-16	1.93406e-14	TOP1	534799	protein_coding
715	ENSBTAG00000008008	2.24227	2.88421e-08	5.88845e-07	TLR2	281534	protein_coding
716	ENSBTAG00000008023	0.711083	3.5931e-07	5.57428e-06	RHBDL2	514943	protein_coding
717	ENSBTAG00000008024	0.593363	4.95117e-05	0.000429229	UCHL3	520170	protein_coding
718	ENSBTAG00000008036	-0.997387	1.41607e-07	2.43776e-06	CELSR1	522422	protein_coding
719	ENSBTAG00000008068	0.613783	0.000194058	0.0013997	ERLEC1	781454	protein_coding
720	ENSBTAG00000008079	-0.651974	0.000798297	0.00465229	NRBP2	504664	protein_coding
721	ENSBTAG00000008082	0.689961	2.1692e-07	3.55124e-06	CEP350	534896	protein_coding
722	ENSBTAG00000008088	-0.709887	0.0001902	0.00137801	KIF18B	511170	protein_coding
723	ENSBTAG00000008096	1.84723	4.37501e-10	1.28388e-08	EDN1	281137	protein_coding
724	ENSBTAG00000008105	-0.950174	0.00169308	0.00869237	RBM38	533516	protein_coding
725	ENSBTAG00000008122	0.705755	3.53504e-05	0.000322113	GNG5	287018	protein_coding
726	ENSBTAG00000008125	-0.848585	0.000445834	0.00285931	KCNAB2	541597	protein_coding
727	ENSBTAG00000008134	1.09495	0.000820873	0.00476617	BDNF	617701	protein_coding
728	ENSBTAG00000008181	-0.93732	3.21167e-09	7.78136e-08	CHAF1A	504535	protein_coding
729	ENSBTAG00000008192	-0.61453	0.000705269	0.00418945	PLPPR2	520247	protein_coding
730	ENSBTAG00000008216	-0.618293	0.000861526	0.00495094	RRM2	508167	protein_coding
731	ENSBTAG00000008219	0.675981	0.000753405	0.00443496	RBM7	515307	protein_coding
732	ENSBTAG00000008222	-1.26483	8.12038e-05	0.000661255	EEF2KMT	531984	protein_coding
733	ENSBTAG00000008259	4.47967	6.93035e-27	1.58149e-24	ACOD1	107131195	protein_coding
734	ENSBTAG00000008271	-4.99183	0.00132417	0.00709677	MEDAG	510187	protein_coding
735	ENSBTAG00000008275	0.645104	0.00019704	0.00141775	GREB1L	535053	protein_coding
736	ENSBTAG00000008293	0.634114	3.50931e-06	4.27765e-05	GPCPD1	518469	protein_coding
737	ENSBTAG00000008301	-1.74227	5.94285e-06	6.80027e-05	WNK2	506520	protein_coding
738	ENSBTAG00000008309	-1.12959	1.14843e-05	0.000120123	ATP13A2	510792	protein_coding
739	ENSBTAG00000008320	-1.06036	4.28437e-07	6.52421e-06	SEPTIN5	615408	protein_coding
740	ENSBTAG00000008330	1.25282	1.21588e-07	2.12575e-06	RNF19B	509774	protein_coding
741	ENSBTAG00000008333	-0.866502	9.19824e-11	3.12581e-09	ETV4	533129	protein_coding
742	ENSBTAG00000008352	2.14285	7.52061e-06	8.35033e-05	ART4	407146	protein_coding
743	ENSBTAG00000008353	2.56715	2.15153e-30	6.89368e-28	CDKN1A	513497	protein_coding
744	ENSBTAG00000008355	-0.627365	3.97595e-05	0.000356292	CPSF1	282703	protein_coding
745	ENSBTAG00000008376	-0.983702	6.41088e-06	7.2515e-05	SMRP1	540767	protein_coding
746	ENSBTAG00000008399	-0.683642	1.19775e-05	0.000124699	ATRIP	100125287	protein_coding
747	ENSBTAG00000008409	-0.94624	1.19184e-06	1.66921e-05	MYC	511077	protein_coding
748	ENSBTAG00000008421	-0.787537	2.2964e-06	2.9288e-05	SCRIB	100295316	protein_coding
749	ENSBTAG00000008429	-0.922708	8.0834e-07	1.16967e-05	LRP4	504317	protein_coding
750	ENSBTAG00000008438	0.597997	5.80132e-05	0.000494466	ARFIP1	507386	protein_coding
751	ENSBTAG00000008457	0.658416	2.55503e-07	4.10759e-06	SLU7	512318	protein_coding
752	ENSBTAG00000008468	-1.05856	0.00052493	0.00327039			protein_coding
753	ENSBTAG00000008480	-0.693136	0.00165172	0.00853309	CTBP1	513131	protein_coding
754	ENSBTAG00000008487	0.849526	0.000676345	0.00404982	VPS37D	539811	protein_coding
755	ENSBTAG00000008492	-0.864046	1.32488e-06	1.82622e-05	ZMYM3	522721	protein_coding
756	ENSBTAG00000008497	-1.34159	1.3651e-07	2.36024e-06	RGS14	532605	protein_coding
757	ENSBTAG00000008507	-1.95816	1.61357e-07	2.72105e-06	SPHK1	618605	protein_coding
758	ENSBTAG00000008528	-0.897689	1.46441e-09	3.83186e-08	SLC25A1	282476	protein_coding
759	ENSBTAG00000008537	-1.92627	0.00146087	0.00768879	FAM219A	614125	protein_coding
760	ENSBTAG00000008545	2.25289	2.67413e-06	3.34533e-05	ATF3	515266	protein_coding
761	ENSBTAG00000008552	-0.768553	7.8491e-09	1.76549e-07			protein_coding
762	ENSBTAG00000008553	-1.066	2.47435e-12	1.07017e-10	B4GALNT3	527026	protein_coding
763	ENSBTAG00000008583	-2.39281	2.77e-07	4.40617e-06	PALD1	524694	protein_coding
764	ENSBTAG00000008600	1.05648	4.58609e-11	1.64387e-09	TRAF3IP2	616801	protein_coding
765	ENSBTAG00000008603	4.87123	9.6288e-05	0.000763496	TASL	513911	protein_coding
766	ENSBTAG00000008611	-0.895355	0.00157093	0.00818572	IGFBP4	282262	protein_coding
767	ENSBTAG00000008631	0.999906	0.000206476	0.0014755	CORO1A	282196	protein_coding
768	ENSBTAG00000008633	-0.711411	0.00010679	0.000836625	SLX1A	510858	protein_coding
769	ENSBTAG00000008645	-0.615777	4.23409e-05	0.000375566	ESRRA	507834	protein_coding
770	ENSBTAG00000008646	-0.58742	1.05633e-05	0.000112285	TRMT112	507833	protein_coding
771	ENSBTAG00000008652	1.86493	0.000134699	0.00101833	STYXL2	100124500	protein_coding
772	ENSBTAG00000008692	-0.749085	0.000852623	0.00491056	UQCR11	281570	protein_coding
773	ENSBTAG00000008699	0.606387	7.63763e-06	8.45037e-05	FEM1C	541180	protein_coding
774	ENSBTAG00000008705	-1.49349	6.77063e-16	4.96724e-14	CABLES1	100138286	protein_coding
775	ENSBTAG00000008716	0.665692	0.00052339	0.00326339	SSB	338071	protein_coding
776	ENSBTAG00000008730	-0.587728	0.00040792	0.00264533	SFXN4	508473	protein_coding
777	ENSBTAG00000008732	1.22854	9.40646e-08	1.67629e-06	ZC3H12C	512586	protein_coding
778	ENSBTAG00000008755	1.12563	3.77111e-12	1.59586e-10	MARCHF7	507865	protein_coding
779	ENSBTAG00000008756	2.26586	4.73988e-17	3.93736e-15	ELF3	508503	protein_coding
780	ENSBTAG00000008764	-0.909213	1.15097e-10	3.82844e-09	SMYD5	509313	protein_coding
781	ENSBTAG00000008771	0.894083	1.97548e-07	3.26818e-06	MYEF2	524920	protein_coding
782	ENSBTAG00000008773	1.18125	1.06406e-10	3.57724e-09	GUCY2D	282245	protein_coding
783	ENSBTAG00000008774	-2.02973	5.21302e-08	9.80376e-07	UROC1	100336419	protein_coding
784	ENSBTAG00000008793	3.79476	2.57113e-06	3.24196e-05	RNASE1	282340	protein_coding
785	ENSBTAG00000008817	0.845306	1.60334e-07	2.70963e-06	LAMA4	529670	protein_coding
786	ENSBTAG00000008826	-0.910853	1.08513e-05	0.000114724	RBBP9	513835	protein_coding
787	ENSBTAG00000008832	6.38734	5.54367e-06	6.41383e-05	CCL1	786156	protein_coding
788	ENSBTAG00000008852	1.08163	5.11369e-07	7.69012e-06	SIGLEC10	504258	protein_coding
789	ENSBTAG00000008860	-0.849578	3.71684e-05	0.00033595	RIPOR1	100336872	protein_coding
790	ENSBTAG00000008862	0.69231	1.32356e-05	0.000136083	GOLGB1	532923	protein_coding
791	ENSBTAG00000008863	1.14556	6.13075e-13	2.92562e-11	TMEM87A	615333	protein_coding
792	ENSBTAG00000008866	2.32693	1.27543e-11	5.03121e-10	GANC	530330	protein_coding
793	ENSBTAG00000008895	0.694224	0.00084213	0.00486183	BPGM	533785	protein_coding
794	ENSBTAG00000008937	-1.18973	2.71539e-06	3.39423e-05			protein_coding
795	ENSBTAG00000008952	-1.88378	1.45488e-10	4.68067e-09	RAP1GAP	532839	protein_coding
796	ENSBTAG00000008967	0.91224	6.86276e-07	1.00697e-05	RAP1B	327708	protein_coding
797	ENSBTAG00000008994	-0.951506	2.49595e-11	9.46532e-10	FPGS	505809	protein_coding
798	ENSBTAG00000008996	-0.952516	1.71104e-05	0.000170886	SFI1	100138159	protein_coding
799	ENSBTAG00000009012	2.65676	0.0013404	0.00716035	PTX3	541148	protein_coding
800	ENSBTAG00000009048	1.3985	1.76557e-12	7.76454e-11	EFHD2	514259	protein_coding
801	ENSBTAG00000009058	-0.859647	7.52139e-05	0.000618016	TMEM177	505501	protein_coding
802	ENSBTAG00000009065	1.31102	2.36758e-12	1.02682e-10	MAP3K5	537380	protein_coding
803	ENSBTAG00000009075	-0.821681	6.78139e-08	1.23944e-06	RNF207	616057	protein_coding
804	ENSBTAG00000009077	-0.666869	4.38746e-06	5.1948e-05	SNRPA	509802	protein_coding
805	ENSBTAG00000009080	1.47975	4.82985e-14	2.68896e-12	ITGB6	282644	protein_coding
806	ENSBTAG00000009085	0.596783	0.000117905	0.000907854	SLC35A5	534488	protein_coding
807	ENSBTAG00000009091	2.20659	8.96396e-06	9.74613e-05	RNASEL	100048947	protein_coding
808	ENSBTAG00000009125	3.50601	2.86412e-05	0.000269262	ALDH1A3	507093	protein_coding
809	ENSBTAG00000009126	-0.601524	0.000380305	0.0024951	YBX2	614429	protein_coding
810	ENSBTAG00000009156	1.69535	2.78558e-09	6.85135e-08	CAMK2N1	616227	protein_coding
811	ENSBTAG00000009159	-1.46262	8.88449e-13	4.09052e-11	PLXNA1	531240	protein_coding
812	ENSBTAG00000009172	1.31504	9.05129e-11	3.08254e-09	BCAT2	281643	protein_coding
813	ENSBTAG00000009177	1.72507	6.6468e-05	0.0005539	PLEKHA4	510748	protein_coding
814	ENSBTAG00000009181	-0.831728	0.00133437	0.00714027	INPP5A	615232	protein_coding
815	ENSBTAG00000009192	4.39163	2.72011e-23	4.49534e-21	SKINT1	528184	protein_coding
816	ENSBTAG00000009198	2.13479	8.21387e-09	1.83963e-07	ASB9	784390	protein_coding
817	ENSBTAG00000009207	0.704175	9.80432e-07	1.39049e-05	KMT2E	539121	protein_coding
818	ENSBTAG00000009232	0.836497	3.7353e-05	0.000337036	PIK3CA	282306	protein_coding
819	ENSBTAG00000009238	1.04674	0.00173283	0.00884728	HOXC6	317660	protein_coding
820	ENSBTAG00000009282	-1.24929	9.33085e-16	6.6287e-14	PORCN	540373	protein_coding
821	ENSBTAG00000009287	-0.660811	2.2186e-05	0.000215759	EBP	515569	protein_coding
822	ENSBTAG00000009298	-1.03177	2.35042e-10	7.36559e-09	XYLT2	493989	protein_coding
823	ENSBTAG00000009315	-0.681758	0.000258141	0.00179676	CDON	536011	protein_coding
824	ENSBTAG00000009341	2.16852	2.91207e-11	1.09377e-09	CCDC146	100140763	protein_coding
825	ENSBTAG00000009358	-1.13061	2.74963e-06	3.43157e-05	MTSS2	521855	protein_coding
826	ENSBTAG00000009359	0.846813	0.000788972	0.00460478	LOC782705	782705	protein_coding
827	ENSBTAG00000009366	-0.621043	0.000958524	0.00540741	ARF5	511918	protein_coding
828	ENSBTAG00000009391	1.12558	1.90461e-05	0.000188263	PLA1A	515900	protein_coding
829	ENSBTAG00000009419	-1.2147	1.38537e-13	7.32332e-12	TRIM29	525062	protein_coding
830	ENSBTAG00000009423	0.744868	3.98251e-08	7.80593e-07	NIPAL1	539757	protein_coding
831	ENSBTAG00000009427	0.956869	1.6895e-07	2.83086e-06	PPM1D	514005	protein_coding
832	ENSBTAG00000009443	0.62452	2.37214e-05	0.000228482	GCNT3	404167	protein_coding
833	ENSBTAG00000009459	-0.845801	2.79701e-05	0.000263742	MTCL1	538547	protein_coding
834	ENSBTAG00000009470	0.790559	1.04737e-06	1.47876e-05	CLIC4	286823	protein_coding
835	ENSBTAG00000009477	-0.810375	0.000339428	0.0022667	PIR	790878	protein_coding
836	ENSBTAG00000009482	0.664016	1.77589e-06	2.34495e-05	AFF4	541306	protein_coding
837	ENSBTAG00000009496	0.720282	4.22929e-05	0.000375353	STAT5A	282375	protein_coding
838	ENSBTAG00000009552	0.778878	1.11688e-06	1.57123e-05	ATP2B1	282641	protein_coding
839	ENSBTAG00000009562	-0.897156	0.000342618	0.00228606	ZNF593	508477	protein_coding
840	ENSBTAG00000009568	-1.57403	5.01546e-11	1.78555e-09	KANK2	767586	protein_coding
841	ENSBTAG00000009576	-1.08076	6.7743e-09	1.53962e-07	PACSIN3	535109	protein_coding
842	ENSBTAG00000009602	-0.800793	6.56343e-05	0.000548344	TMEM120B	508790	protein_coding
843	ENSBTAG00000009607	-1.00863	3.40399e-08	6.81667e-07	LARGE2	510504	protein_coding
844	ENSBTAG00000009637	1.10711	3.03993e-10	9.26737e-09	SLC12A2	286845	protein_coding
845	ENSBTAG00000009641	-0.63788	3.14099e-06	3.86773e-05	MTHFD1	534382	protein_coding
846	ENSBTAG00000009655	-1.07523	0.00117916	0.00643029	TNS3	516555	protein_coding
847	ENSBTAG00000009661	-0.592279	8.40597e-05	0.00067962	RNASEH2A	512830	protein_coding
848	ENSBTAG00000009676	-0.648762	1.67039e-06	2.22059e-05	STK25	373543	protein_coding
849	ENSBTAG00000009680	0.658006	5.39721e-07	8.03187e-06	FAM177A1	100125286	protein_coding
850	ENSBTAG00000009683	0.731009	6.59557e-05	0.000550215	PSMA6	507213	protein_coding
851	ENSBTAG00000009691	-1.4316	0.00111894	0.00614889	SH2B2	617840	protein_coding
852	ENSBTAG00000009693	0.602644	1.33931e-05	0.000137522	TBC1D12	509093	protein_coding
853	ENSBTAG00000009708	-0.811001	2.54105e-08	5.25619e-07	SMYD4	512868	protein_coding
854	ENSBTAG00000009719	-0.740497	0.000169108	0.00124355	CALHM2	537067	protein_coding
855	ENSBTAG00000009732	0.740486	2.63806e-06	3.30811e-05	NCBP1	100124428	protein_coding
856	ENSBTAG00000009747	1.02515	4.54415e-10	1.32362e-08	RNFT1	616080	protein_coding
857	ENSBTAG00000009761	0.791255	2.84738e-06	3.5395e-05	ACTR2	538486	protein_coding
858	ENSBTAG00000009770	1.98541	8.25956e-46	9.97501e-43	GPD2	504948	protein_coding
859	ENSBTAG00000009772	-1.58917	7.53776e-05	0.000618948	LIX1	535033	protein_coding
860	ENSBTAG00000009784	0.956366	0.000310753	0.00209932	RAB32	528099	protein_coding
861	ENSBTAG00000009789	0.690729	1.53723e-05	0.000154411	GNAQ	536654	protein_coding
862	ENSBTAG00000009811	-1.00577	2.83613e-10	8.69674e-09	BOP1	515056	protein_coding
863	ENSBTAG00000009812	2.65331	5.96388e-18	5.4123e-16	CXCL5	281735	protein_coding
864	ENSBTAG00000009835	-1.31778	1.21767e-06	1.70235e-05	CACNA1G	282411	protein_coding
865	ENSBTAG00000009844	-1.43722	8.64272e-09	1.91654e-07	CCN1	508941	protein_coding
866	ENSBTAG00000009851	1.91585	7.89003e-24	1.44039e-21	ROBO1	536815	protein_coding
867	ENSBTAG00000009852	1.40238	2.63228e-08	5.41635e-07	NAV3	528870	protein_coding
868	ENSBTAG00000009856	-0.854215	9.83284e-07	1.39328e-05	ACAP3	515444	protein_coding
869	ENSBTAG00000009861	-1.05482	0.000389774	0.00254659	FRS3	509838	protein_coding
870	ENSBTAG00000009863	0.954138	2.34242e-12	1.02156e-10	BHLHE40	506945	protein_coding
871	ENSBTAG00000009868	-1.56563	3.134e-12	1.3407e-10	VGF	618042	protein_coding
872	ENSBTAG00000009872	-0.625757	2.6332e-05	0.000250553	SPHK2	533103	protein_coding
873	ENSBTAG00000009874	-1.09101	0.000126451	0.000962516	ZXDC	789590	protein_coding
874	ENSBTAG00000009881	-0.831606	7.41109e-07	1.07835e-05	ENTPD6	508097	protein_coding
875	ENSBTAG00000009888	0.840255	5.73612e-05	0.00049024	DRAM2	767922	protein_coding
876	ENSBTAG00000009903	-0.771268	0.000455723	0.00291559	PTCH1	520994	protein_coding
877	ENSBTAG00000009912	0.715034	1.49648e-05	0.000151092	PAN3	519743	protein_coding
878	ENSBTAG00000009914	-0.876442	6.57655e-05	0.00054892	NDUFS6	327691	protein_coding
879	ENSBTAG00000009923	-0.756123	3.42029e-07	5.33252e-06	CIPC	506130	protein_coding
880	ENSBTAG00000009948	1.51123	6.68008e-06	7.52888e-05	TRIM25	510923	protein_coding
881	ENSBTAG00000009956	-0.751053	0.00115692	0.00633098	CENPM	615953	protein_coding
882	ENSBTAG00000009959	-1.03188	1.51296e-09	3.95233e-08	SLC6A8	282367	protein_coding
883	ENSBTAG00000009960	-0.727448	1.83632e-08	3.89072e-07	FLOT1	532573	protein_coding
884	ENSBTAG00000009966	-0.786923	0.000824087	0.00477565	XRCC3	768244	protein_coding
885	ENSBTAG00000009996	0.607716	0.00183625	0.00928175	DOT1L	510442	protein_coding
886	ENSBTAG00000010001	1.06313	3.76716e-15	2.52754e-13	RHOT1	511257	protein_coding
887	ENSBTAG00000010018	0.643041	1.46295e-07	2.50746e-06	ATP7A	541275	protein_coding
888	ENSBTAG00000010030	2.0104	2.47307e-20	2.97947e-18			protein_coding
889	ENSBTAG00000010047	1.54923	7.09417e-05	0.00058713	TIAM2	100139161	protein_coding
890	ENSBTAG00000010059	0.636985	7.55375e-06	8.37527e-05	C9orf72	506309	protein_coding
891	ENSBTAG00000010069	0.608075	0.000242237	0.00169782	EGR1	407125	protein_coding
892	ENSBTAG00000010071	0.665717	8.78644e-06	9.57966e-05	FBXO3	534287	protein_coding
893	ENSBTAG00000010107	-0.778147	0.00107859	0.00596686	WHRN	533033	protein_coding
894	ENSBTAG00000010128	-3.70167	0.000919995	0.00522007	NAP1L5	508508	protein_coding
895	ENSBTAG00000010134	0.761699	3.66748e-08	7.25181e-07	OSTM1	518522	protein_coding
896	ENSBTAG00000010138	-0.8037	2.41886e-08	5.0233e-07	SEMA3B	539996	protein_coding
897	ENSBTAG00000010146	-0.833594	0.000272484	0.00187797	PLXNB3	504294	protein_coding
898	ENSBTAG00000010163	1.24572	0.00172053	0.00880456	SCNN1G	617802	protein_coding
899	ENSBTAG00000010169	0.62196	0.00013793	0.00103805	SUCO	520588	protein_coding
900	ENSBTAG00000010180	-0.640439	1.40023e-05	0.000142936	URB2	514623	protein_coding
901	ENSBTAG00000010206	0.723396	3.31175e-07	5.19425e-06	UAP1	535325	protein_coding
902	ENSBTAG00000010236	2.54099	0.000356961	0.00236318	CIDEB	528834	protein_coding
903	ENSBTAG00000010238	1.40098	1.81106e-18	1.75516e-16	LTB4R	613482	protein_coding
904	ENSBTAG00000010246	-1.49664	8.76346e-05	0.000703047	GRTP1	100125303	protein_coding
905	ENSBTAG00000010273	0.732623	0.000144928	0.00108662	EREG	100295476	protein_coding
906	ENSBTAG00000010276	-0.763034	3.86336e-05	0.000347194	RECQL4	515472	pseudogene
907	ENSBTAG00000010303	3.16173	3.33091e-23	5.39127e-21	ICAM1	281839	protein_coding
908	ENSBTAG00000010314	3.29087	1.43991e-06	1.95559e-05	ICAM4	514873	protein_coding
909	ENSBTAG00000010316	3.24835	3.75125e-12	1.59586e-10	ICAM5	505158	protein_coding
910	ENSBTAG00000010348	-0.994628	1.38377e-05	0.000141348	GATD1	513454	protein_coding
911	ENSBTAG00000010349	2.54513	9.68155e-40	7.60001e-37	IL1A	281250	protein_coding
912	ENSBTAG00000010350	0.630026	9.12917e-05	0.000729033	USP53	107131223	protein_coding
913	ENSBTAG00000010355	0.972466	1.68152e-07	2.8205e-06	VPS37A	513985	protein_coding
914	ENSBTAG00000010360	-1.3927	3.86019e-10	1.15219e-08	LRIG1	505750	protein_coding
915	ENSBTAG00000010366	-0.63535	0.00159668	0.00830065	HCRTR1	282248	protein_coding
916	ENSBTAG00000010368	-0.659983	0.000673484	0.00403422	TPST2	540183	protein_coding
917	ENSBTAG00000010372	1.05374	8.16541e-05	0.000664233	MTMR7	513986	protein_coding
918	ENSBTAG00000010384	-1.17902	4.36003e-08	8.41974e-07	CDC6	515301	protein_coding
919	ENSBTAG00000010387	0.663118	1.63121e-07	2.74785e-06	MINDY3	538509	protein_coding
920	ENSBTAG00000010388	0.818032	0.000721134	0.00426433	MGAT4A	282276	protein_coding
921	ENSBTAG00000010390	0.961825	5.11943e-13	2.46549e-11	SRI	508319	protein_coding
922	ENSBTAG00000010394	2.17048	4.6128e-19	4.70266e-17	MCF2L2	100139125	protein_coding
923	ENSBTAG00000010397	1.08159	3.16858e-14	1.84247e-12	B3GNT5	767899	protein_coding
924	ENSBTAG00000010403	-0.605523	0.000211968	0.00150993	FAAP24	510793	protein_coding
925	ENSBTAG00000010408	0.669474	2.65648e-06	3.32855e-05	IKBKE	533216	protein_coding
926	ENSBTAG00000010422	0.73814	0.000201994	0.0014514	MDM2	540378	protein_coding
927	ENSBTAG00000010427	0.871076	6.61478e-09	1.51167e-07	RASSF5	539767	protein_coding
928	ENSBTAG00000010428	0.857606	6.28832e-05	0.00052965	USP15	538284	protein_coding
929	ENSBTAG00000010442	-0.807	6.01235e-06	6.86501e-05	PANK1	535887	protein_coding
930	ENSBTAG00000010449	-1.19896	1.83321e-19	1.95792e-17	MOCS1	281917	protein_coding
931	ENSBTAG00000010462	0.880758	2.31784e-09	5.82241e-08	ROBO2	534842	protein_coding
932	ENSBTAG00000010464	-1.44033	7.4156e-14	4.01465e-12	MN1	786290	protein_coding
933	ENSBTAG00000010470	-1.17169	1.23802e-05	0.000128466	UQCC3	515452	protein_coding
934	ENSBTAG00000010504	-0.605987	1.62583e-05	0.000162687	TBRG4	767855	protein_coding
935	ENSBTAG00000010513	-0.624245	0.00194877	0.00974698	GPS2	518494	protein_coding
936	ENSBTAG00000010514	0.587883	3.26139e-05	0.000301199	ASB7	507483	protein_coding
937	ENSBTAG00000010517	-1.97202	2.93929e-28	7.56507e-26	EVPL	510502	protein_coding
938	ENSBTAG00000010547	0.612319	3.76973e-06	4.55969e-05	CEP76	515285	protein_coding
939	ENSBTAG00000010626	-0.603726	4.53304e-05	0.000399824	SH3GLB2	504750	protein_coding
940	ENSBTAG00000010630	0.696184	0.00151539	0.0079385	ABHD18	530484	protein_coding
941	ENSBTAG00000010644	2.26576	3.87224e-09	9.25331e-08	CHST11	528860	protein_coding
942	ENSBTAG00000010657	-1.63617	2.61111e-08	5.37984e-07	ADGRB2	506672	protein_coding
943	ENSBTAG00000010662	-0.823146	2.0948e-08	4.37928e-07	LIMK2	513539	protein_coding
944	ENSBTAG00000010665	1.25091	3.0234e-05	0.000282712	CBLN3	529166	protein_coding
945	ENSBTAG00000010667	-0.942636	6.66755e-08	1.22005e-06	PIK3IP1	512082	protein_coding
946	ENSBTAG00000010672	1.08251	1.5823e-16	1.22981e-14	PCCA	614302	protein_coding
947	ENSBTAG00000010673	-0.789363	2.51992e-07	4.06606e-06	EFNA4	615879	protein_coding
948	ENSBTAG00000010681	-0.759014	0.000500048	0.00315038	NR1H3	507176	protein_coding
949	ENSBTAG00000010694	3.87509	7.46881e-06	8.30456e-05	BICC1	537799	protein_coding
950	ENSBTAG00000010696	-0.736537	5.28868e-06	6.14599e-05	DVL1	523325	protein_coding
951	ENSBTAG00000010698	-0.800243	2.1444e-08	4.477e-07	VARS2	100847824	protein_coding
952	ENSBTAG00000010704	1.54808	7.76761e-11	2.68025e-09	LRRC4	525767	protein_coding
953	ENSBTAG00000010721	-0.943098	6.10459e-10	1.74894e-08	MCM3	281302	protein_coding
954	ENSBTAG00000010736	0.589287	0.000944646	0.00533871	BBS5	528191	protein_coding
955	ENSBTAG00000010742	2.76097	1.60489e-19	1.72581e-17	PKD2L1	521231	protein_coding
956	ENSBTAG00000010745	-1.03852	2.10962e-05	0.000205849	THRA	532621	protein_coding
957	ENSBTAG00000010772	-1.34375	0.000404514	0.00262649	TPGS1	505683	protein_coding
958	ENSBTAG00000010785	1.76863	3.32768e-18	3.11246e-16	FAS	282488	protein_coding
959	ENSBTAG00000010789	-0.689014	0.000843309	0.00486584	ANKRD54	538961	protein_coding
960	ENSBTAG00000010793	1.06419	4.26465e-06	5.08265e-05	CCDC80	515235	protein_coding
961	ENSBTAG00000010803	0.92993	2.72354e-11	1.02788e-09	CHML	532324	protein_coding
962	ENSBTAG00000010815	-0.627029	0.000514517	0.00322214	CAMKK2	509084	protein_coding
963	ENSBTAG00000010821	1.52601	3.80949e-07	5.87514e-06	ACER2	540732	protein_coding
964	ENSBTAG00000010833	-1.60855	1.23867e-06	1.72709e-05	IL17RE	783335	protein_coding
965	ENSBTAG00000010896	-3.69293	0.000205935	0.0014723	NKX3-2	616907	protein_coding
966	ENSBTAG00000010923	1.1119	1.07244e-13	5.6883e-12	RAB9A	511776	protein_coding
967	ENSBTAG00000010943	-0.981679	0.000123772	0.000945603	SLC22A23	614701	protein_coding
968	ENSBTAG00000010954	1.57129	1.79659e-06	2.3683e-05	ART3	407147	protein_coding
969	ENSBTAG00000010961	-0.603688	0.00151259	0.00792912	LYRM7	618451	protein_coding
970	ENSBTAG00000010963	2.2879	4.27354e-05	0.000378424	IL16	506314	protein_coding
971	ENSBTAG00000010964	1.34319	0.00170865	0.00874947	STARD5	512369	protein_coding
972	ENSBTAG00000010982	0.791817	1.4857e-07	2.53535e-06	UBE2B	512207	protein_coding
973	ENSBTAG00000010987	1.99284	2.54455e-27	6.24211e-25	NFKBIZ	282713	protein_coding
974	ENSBTAG00000010998	2.89311	3.61215e-30	1.13421e-27	CFLAR	497199	protein_coding
975	ENSBTAG00000011000	-1.42205	2.80464e-09	6.86939e-08	HDAC10	510654	protein_coding
976	ENSBTAG00000011011	1.13791	1.44424e-12	6.46001e-11	SSH2	512652	protein_coding
977	ENSBTAG00000011042	-0.807558	1.94679e-05	0.000191989	TMEM129	518991	protein_coding
978	ENSBTAG00000011048	0.788489	0.00128974	0.00694168	SPATA6L	613587	protein_coding
979	ENSBTAG00000011050	0.994913	0.000234331	0.00164904	PLPP6	541021	protein_coding
980	ENSBTAG00000011064	-0.855673	3.82651e-06	4.6177e-05	ADCK5	522614	protein_coding
981	ENSBTAG00000011079	-1.31803	1.95731e-13	1.00424e-11	C18H19orf48	516719	protein_coding
982	ENSBTAG00000011083	-1.07703	3.87183e-07	5.95958e-06	POLD1	281990	protein_coding
983	ENSBTAG00000011092	-2.23259	0.0001863	0.00135601	KNDC1	536342	pseudogene
984	ENSBTAG00000011100	2.28898	1.31664e-10	4.3094e-09	CTSC	352958	protein_coding
985	ENSBTAG00000011108	1.24586	1.84736e-16	1.4148e-14	USP54	100336042	protein_coding
986	ENSBTAG00000011126	0.980158	7.6499e-11	2.64545e-09	STK38	533677	protein_coding
987	ENSBTAG00000011129	-0.681245	5.83631e-08	1.07927e-06	QSOX2	788063	protein_coding
988	ENSBTAG00000011133	0.734376	6.13335e-06	6.97779e-05	AP1S3	540693	protein_coding
989	ENSBTAG00000011136	-0.99744	0.00018282	0.00133377	NR2F6	100296331	protein_coding
990	ENSBTAG00000011146	1.73738	0.000108204	0.000845175	RAB8B	614242	protein_coding
991	ENSBTAG00000011172	0.657403	1.44167e-07	2.47639e-06	ALMS1	533055	protein_coding
992	ENSBTAG00000011184	1.07417	4.1066e-08	7.97941e-07	FTH1	281173	protein_coding
993	ENSBTAG00000011187	-0.725504	2.87183e-06	3.56706e-05	FAM13A	282605	protein_coding
994	ENSBTAG00000011197	1.54534	2.22149e-20	2.74626e-18	IPMK	615135	protein_coding
995	ENSBTAG00000011202	-1.40312	8.70062e-15	5.59835e-13	CARD19	614217	protein_coding
996	ENSBTAG00000011225	0.592277	5.32795e-05	0.000458601	TMX1	509037	protein_coding
997	ENSBTAG00000011229	-1.16412	4.72072e-05	0.000412439	TMUB1	539388	protein_coding
998	ENSBTAG00000011236	1.9429	5.08345e-12	2.10027e-10	STX11	539960	protein_coding
999	ENSBTAG00000011242	-0.845173	5.76401e-05	0.000491821	MUTYH	513051	protein_coding
1000	ENSBTAG00000011256	0.587177	0.000288729	0.00197519	MYO1B	537282	protein_coding
1001	ENSBTAG00000011279	1.44296	1.18881e-12	5.37879e-11	MATN4	100139180	protein_coding
1002	ENSBTAG00000011298	-1.01865	0.00143219	0.00757086	EYA1	511188	protein_coding
1003	ENSBTAG00000011310	-1.02607	2.95805e-08	6.01572e-07	NALF2	613918	protein_coding
1004	ENSBTAG00000011316	1.41653	3.84857e-15	2.57118e-13	ZC3H12A	535344	protein_coding
1005	ENSBTAG00000011337	1.27722	6.52139e-05	0.000546597	ANKRD33B	518403	protein_coding
1006	ENSBTAG00000011349	-0.943649	4.07364e-07	6.24908e-06	CDH24	535046	protein_coding
1007	ENSBTAG00000011358	1.69197	3.24858e-17	2.72742e-15	IER3	505455	protein_coding
1008	ENSBTAG00000011382	-0.774731	1.48886e-07	2.53535e-06	NHERF1	505242	protein_coding
1009	ENSBTAG00000011383	0.622535	3.71657e-05	0.00033595	SNX4	519597	protein_coding
1010	ENSBTAG00000011390	-1.31495	3.4614e-06	4.2291e-05	CHRND	281687	protein_coding
1011	ENSBTAG00000011400	-0.804851	1.22975e-05	0.000127777	DBN1	505406	protein_coding
1012	ENSBTAG00000011434	1.52549	2.35172e-09	5.89809e-08	NPR2	281357	protein_coding
1013	ENSBTAG00000011437	0.736606	2.37463e-05	0.000228582	SIK1	100337254	protein_coding
1014	ENSBTAG00000011444	-0.656105	0.000777318	0.00455098	HINT2	281816	protein_coding
1015	ENSBTAG00000011446	0.990177	1.49455e-07	2.53764e-06	SEMA7A	614707	protein_coding
1016	ENSBTAG00000011447	-2.18516	8.30288e-08	1.4949e-06	FAM171A2	615144	protein_coding
1017	ENSBTAG00000011454	-0.608133	0.000238577	0.00167591	FKBP10	535310	protein_coding
1018	ENSBTAG00000011463	-0.954676	4.78648e-05	0.000417256	MID1IP1	615572	protein_coding
1019	ENSBTAG00000011473	-0.730228	0.000295319	0.00201325	MYL9	505964	protein_coding
1020	ENSBTAG00000011482	-1.39701	3.23393e-18	3.0586e-16	SLC43A2	511955	protein_coding
1021	ENSBTAG00000011487	3.626	1.38678e-52	2.41915e-49	PLEKHS1	529092	protein_coding
1022	ENSBTAG00000011495	-0.9251	1.12077e-08	2.45835e-07	DIP2A	518043	protein_coding
1023	ENSBTAG00000011515	1.11775	0.00128797	0.0069369	SELL	281485	protein_coding
1024	ENSBTAG00000011516	0.891661	2.39741e-09	5.99351e-08	LRP12	519993	protein_coding
1025	ENSBTAG00000011524	0.864	0.000148037	0.00110728	XRN1	540834	protein_coding
1026	ENSBTAG00000011549	-0.719895	0.00109111	0.00602549	TRPC2	282101	protein_coding
1027	ENSBTAG00000011562	-0.914178	0.0016451	0.00850447	STK32C	524218	protein_coding
1028	ENSBTAG00000011578	0.711758	0.000131412	0.000996458	CD44	281057	protein_coding
1029	ENSBTAG00000011586	-0.85407	2.25018e-07	3.67616e-06	HABP4	514807	protein_coding
1030	ENSBTAG00000011600	1.83627	6.36087e-14	3.50406e-12	MAP3K8	535622	protein_coding
1031	ENSBTAG00000011614	1.24965	2.82609e-21	3.72854e-19	PDE7A	100849042	protein_coding
1032	ENSBTAG00000011617	-1.03572	0.000233879	0.0016466	MAMSTR	505540	protein_coding
1033	ENSBTAG00000011621	1.59027	4.01455e-07	6.17321e-06	IZUMO1	618057	protein_coding
1034	ENSBTAG00000011623	0.671011	1.00098e-05	0.000107199	VMP1	508631	protein_coding
1035	ENSBTAG00000011624	1.6579	3.81953e-08	7.51462e-07	FGF21	785576	protein_coding
1036	ENSBTAG00000011634	1.22446	2.09787e-14	1.2476e-12	ACP3	504700	protein_coding
1037	ENSBTAG00000011643	0.612649	7.12723e-07	1.04285e-05	SOS1	537682	protein_coding
1038	ENSBTAG00000011646	-0.908805	1.1226e-05	0.000117813	ZNF512B	614014	protein_coding
1039	ENSBTAG00000011651	2.81402	9.93658e-12	3.9595e-10	HECTD2	520752	protein_coding
1040	ENSBTAG00000011659	-1.56456	1.05097e-05	0.000111866	PIGZ	104968672	protein_coding
1041	ENSBTAG00000011660	1.70368	0.000351407	0.00233676	MSMB	616019	protein_coding
1042	ENSBTAG00000011666	-2.11417	2.21426e-09	5.59804e-08	THRSP	515940	protein_coding
1043	ENSBTAG00000011677	-1.02671	1.84804e-05	0.000183171			protein_coding
1044	ENSBTAG00000011683	1.11509	2.0438e-11	7.8454e-10	NUMB	512187	protein_coding
1045	ENSBTAG00000011698	1.44993	2.17291e-20	2.70751e-18	TYK2	512484	protein_coding
1046	ENSBTAG00000011700	0.809465	0.00031838	0.00214807	PLLP	613446	protein_coding
1047	ENSBTAG00000011721	0.696282	1.63564e-06	2.17808e-05	MED13	524868	protein_coding
1048	ENSBTAG00000011726	-1.04232	2.11977e-10	6.69627e-09	CRYL1	281725	protein_coding
1049	ENSBTAG00000011753	-0.6237	2.90182e-05	0.000272479	RCC1L	513273	protein_coding
1050	ENSBTAG00000011757	0.778946	4.93953e-08	9.3887e-07	PSEN1	282705	protein_coding
1051	ENSBTAG00000011761	0.737424	9.56664e-09	2.11544e-07	LRP6	536328	protein_coding
1052	ENSBTAG00000011765	1.01376	6.10949e-09	1.40644e-07	GABARAPL1	338472	protein_coding
1053	ENSBTAG00000011771	0.854897	0.000818365	0.00475512	FICD	505923	protein_coding
1054	ENSBTAG00000011779	0.768	2.54913e-06	3.22493e-05	MAL2	511940	protein_coding
1055	ENSBTAG00000011784	4.52722	1.60077e-15	1.11204e-13	FGR	516133	protein_coding
1056	ENSBTAG00000011795	-0.654945	0.00140714	0.00746189	TXNRD3	319097	protein_coding
1057	ENSBTAG00000011798	1.61339	5.70281e-22	8.36767e-20	STK38L	514787	protein_coding
1058	ENSBTAG00000011800	0.879713	0.000858255	0.00493756	ABCG4	508443	protein_coding
1059	ENSBTAG00000011810	-0.61149	0.000113193	0.000879769	ANGPTL2	512019	protein_coding
1060	ENSBTAG00000011815	0.718031	2.63761e-05	0.000250821	SMG9	615492	protein_coding
1061	ENSBTAG00000011829	0.810867	4.11804e-10	1.21987e-08	NF1	280877	protein_coding
1062	ENSBTAG00000011831	0.900903	2.11276e-07	3.4697e-06	SPPL2A	530325	protein_coding
1063	ENSBTAG00000011832	-0.585048	3.05129e-05	0.000284812	ALDH18A1	514759	protein_coding
1064	ENSBTAG00000011844	0.829451	0.00057589	0.00353321	LOC101902926	101902926	protein_coding
1065	ENSBTAG00000011875	-0.985564	1.06036e-08	2.33815e-07	CLIP2	506908	protein_coding
1066	ENSBTAG00000011876	1.24092	0.000287209	0.00196564	MORC3	513807	protein_coding
1067	ENSBTAG00000011889	-0.961796	1.2603e-07	2.20097e-06	NOC4L	514530	protein_coding
1068	ENSBTAG00000011905	1.52115	6.86798e-23	1.08917e-20	RRAS2	519269	protein_coding
1069	ENSBTAG00000011922	-0.708092	0.000967223	0.0054467	PLEC	786966	protein_coding
1070	ENSBTAG00000011930	-0.823877	4.01256e-09	9.54503e-08	DDX54	535152	protein_coding
1071	ENSBTAG00000011934	0.863419	5.11085e-12	2.10604e-10	PCK2	282856	protein_coding
1072	ENSBTAG00000011935	0.715344	0.000225731	0.00159782	RASSF6	520101	protein_coding
1073	ENSBTAG00000011952	3.19582	1.87167e-07	3.11945e-06	SULT1E1	280934	protein_coding
1074	ENSBTAG00000011966	0.888253	5.35273e-05	0.000460481	LAMC1	532572	protein_coding
1075	ENSBTAG00000011969	-0.78959	3.72686e-05	0.000336467	HSPB1	516099	protein_coding
1076	ENSBTAG00000011971	2.93739	7.98152e-32	3.29763e-29	NRP2	541004	protein_coding
1077	ENSBTAG00000011975	1.7184	2.35598e-20	2.88976e-18	SERPINB1	507264	protein_coding
1078	ENSBTAG00000012004	1.2048	2.60369e-08	5.3716e-07	TGFB3	538957	protein_coding
1079	ENSBTAG00000012020	-0.718142	0.000137365	0.00103535	TRAF5	507234	protein_coding
1080	ENSBTAG00000012022	1.00083	3.05515e-07	4.80621e-06	TBC1D2B	535927	protein_coding
1081	ENSBTAG00000012024	-0.748337	2.08797e-05	0.000203989	SLC29A2	531564	protein_coding
1082	ENSBTAG00000012038	0.824247	1.97352e-05	0.000194137			pseudogene
1083	ENSBTAG00000012040	-0.79449	4.98288e-06	5.84252e-05	GIT1	515088	protein_coding
1084	ENSBTAG00000012043	-2.23866	4.42149e-08	8.50703e-07	PADI3	508160	protein_coding
1085	ENSBTAG00000012047	1.29294	1.15892e-08	2.53412e-07	JAK2	525246	protein_coding
1086	ENSBTAG00000012054	-0.790739	1.9393e-07	3.21849e-06	LOC508879	508879	protein_coding
1087	ENSBTAG00000012059	-0.663003	3.37283e-07	5.269e-06	MVD	509958	protein_coding
1088	ENSBTAG00000012065	0.800886	5.81051e-09	1.34948e-07	DNAJC3	286770	protein_coding
1089	ENSBTAG00000012066	1.9901	0.00058688	0.0035838	PECAM1	282303	protein_coding
1090	ENSBTAG00000012071	1.74026	1.66684e-08	3.54599e-07	ASGR1	509121	protein_coding
1091	ENSBTAG00000012072	-0.92145	1.37354e-05	0.000140485	NDUFS8	287027	protein_coding
1092	ENSBTAG00000012074	-1.07848	3.86436e-06	4.65621e-05	MYB	317776	protein_coding
1093	ENSBTAG00000012083	-0.591511	3.71921e-05	0.00033597	IRX3	540417	protein_coding
1094	ENSBTAG00000012099	0.770949	2.67265e-10	8.24374e-09	TMEM87B	617988	protein_coding
1095	ENSBTAG00000012112	-0.693921	0.000434862	0.00279467	SLC7A6	530661	protein_coding
1096	ENSBTAG00000012121	-1.35003	0.000135101	0.00102074	NOXA1	523157	protein_coding
1097	ENSBTAG00000012124	0.607947	0.000921842	0.00522677	GPBP1	613751	protein_coding
1098	ENSBTAG00000012126	-0.627528	0.00119003	0.00648279	PNPLA7	536255	protein_coding
1099	ENSBTAG00000012128	0.758464	0.000501137	0.00315471	AASS	520865	protein_coding
1100	ENSBTAG00000012139	-1.25462	0.00119898	0.00652025	SIX1	511371	protein_coding
1101	ENSBTAG00000012144	-0.779301	0.000420948	0.00271635	ZMYND19	616678	protein_coding
1102	ENSBTAG00000012147	-0.770262	2.22262e-05	0.000215935	ARRDC1	786098	protein_coding
1103	ENSBTAG00000012170	0.785365	2.82855e-07	4.49477e-06	UBL3	526950	protein_coding
1104	ENSBTAG00000012176	-0.593566	7.66053e-05	0.000628043	QPCTL	530871	protein_coding
1105	ENSBTAG00000012180	1.04805	8.49614e-08	1.52794e-06	BMF	541141	protein_coding
1106	ENSBTAG00000012181	-0.61803	0.000340509	0.00227296	GNA11	281788	protein_coding
1107	ENSBTAG00000012191	1.06333	3.62191e-07	5.60868e-06	WWC2	532571	protein_coding
1108	ENSBTAG00000012193	-0.693428	0.000933516	0.00528342	TTC28	537659	protein_coding
1109	ENSBTAG00000012197	-0.824768	3.39041e-05	0.000311466	AP5Z1	512522	protein_coding
1110	ENSBTAG00000012200	-0.81316	1.23997e-05	0.000128584	ANKRD13D	505682	protein_coding
1111	ENSBTAG00000012212	-0.821192	0.00101795	0.00567941	CYP26B1	540868	protein_coding
1112	ENSBTAG00000012219	-1.18488	6.47459e-12	2.64716e-10	CSPG4	533653	protein_coding
1113	ENSBTAG00000012235	-0.804842	3.71101e-05	0.000335809	SHARPIN	512499	protein_coding
1114	ENSBTAG00000012241	-1.16713	2.70419e-09	6.67544e-08	POLD2	281991	protein_coding
1115	ENSBTAG00000012249	-1.02444	4.71888e-09	1.10908e-07	PRR15L	616622	protein_coding
1116	ENSBTAG00000012251	-0.954727	5.76357e-05	0.000491821	MTR	280869	protein_coding
1117	ENSBTAG00000012260	-0.628681	0.000157794	0.00116912	MTRF1	504754	protein_coding
1118	ENSBTAG00000012263	-0.913487	8.02533e-06	8.82955e-05	ASAP3	523797	protein_coding
1119	ENSBTAG00000012267	0.6219	0.000117131	0.000903664	ZFC3H1	781886	protein_coding
1120	ENSBTAG00000012273	-0.730459	0.000839785	0.00485443	FAM131A	538666	protein_coding
1121	ENSBTAG00000012280	3.35122	4.76411e-29	1.35994e-26	PGLYRP2	510803	protein_coding
1122	ENSBTAG00000012289	-1.0762	5.17935e-11	1.83972e-09	AKR7A2	511996	protein_coding
1123	ENSBTAG00000012302	-1.12611	3.66699e-09	8.8165e-08	RTN4RL1	539358	protein_coding
1124	ENSBTAG00000012317	1.27244	2.34136e-13	1.18197e-11	PNP	493724	protein_coding
1125	ENSBTAG00000012321	0.588655	4.25795e-06	5.08265e-05	ZFAND6	514167	protein_coding
1126	ENSBTAG00000012350	0.967859	1.23508e-06	1.72362e-05	MAT2B	614177	protein_coding
1127	ENSBTAG00000012374	-2.80441	9.35952e-56	1.83681e-52	MAB21L4	789553	protein_coding
1128	ENSBTAG00000012382	1.15365	2.78069e-19	2.92999e-17	KCTD9	613717	protein_coding
1129	ENSBTAG00000012391	0.671945	3.5864e-06	4.36146e-05	MINDY2	524749	protein_coding
1130	ENSBTAG00000012407	-1.01174	0.000357036	0.00236318	FOXA2	101906272	protein_coding
1131	ENSBTAG00000012412	-0.966457	3.29381e-09	7.95582e-08	URB1	530483	protein_coding
1132	ENSBTAG00000012416	-0.673614	1.31238e-06	1.81057e-05	ZNF511	616110	protein_coding
1133	ENSBTAG00000012417	0.785516	1.05009e-05	0.000111848	ARL14EP	523894	protein_coding
1134	ENSBTAG00000012421	-1.5302	0.000238278	0.00167456	TANGO2	518209	protein_coding
1135	ENSBTAG00000012450	0.983666	1.18221e-10	3.91577e-09	RAPGEF2	100139484	protein_coding
1136	ENSBTAG00000012463	0.787996	2.82157e-09	6.9001e-08	ZMAT3	538512	protein_coding
1137	ENSBTAG00000012476	0.59646	3.36602e-05	0.000310045	NRBF2	768316	protein_coding
1138	ENSBTAG00000012478	1.6021	1.59015e-06	2.13197e-05	ALOXE3	517001	protein_coding
1139	ENSBTAG00000012482	0.886477	3.68834e-09	8.85427e-08	CDCP1	540622	protein_coding
1140	ENSBTAG00000012508	-0.945351	5.93255e-05	0.000503738	NECAB2	515049	protein_coding
1141	ENSBTAG00000012511	-0.741459	0.000107439	0.00084087	BAD	615013	protein_coding
1142	ENSBTAG00000012518	-0.923859	0.000221322	0.00156944	PCDH1	509388	protein_coding
1143	ENSBTAG00000012519	1.10713	1.33575e-10	4.35994e-09	XDH	280960	protein_coding
1144	ENSBTAG00000012525	0.949434	3.61616e-05	0.000328742	ABO	515340	protein_coding
1145	ENSBTAG00000012534	-1.21389	1.36435e-08	2.93832e-07	BEND3	525371	protein_coding
1146	ENSBTAG00000012550	0.894683	3.94741e-11	1.43459e-09	TAOK3	534620	protein_coding
1147	ENSBTAG00000012558	1.05844	2.34333e-08	4.87288e-07	ADAMTS12	525276	protein_coding
1148	ENSBTAG00000012565	0.729509	3.54454e-07	5.50438e-06	PCNX1	514244	protein_coding
1149	ENSBTAG00000012567	-2.00465	0.00152457	0.00798127	TERT	518884	protein_coding
1150	ENSBTAG00000012584	-0.779527	5.94347e-05	0.000504392	GJB3	539935	protein_coding
1151	ENSBTAG00000012585	0.640123	1.25721e-06	1.74829e-05	RAB3GAP2	539227	protein_coding
1152	ENSBTAG00000012599	0.605801	0.000213571	0.00151929	SMAD3	515125	protein_coding
1153	ENSBTAG00000012609	-1.06741	1.53497e-07	2.59968e-06	SCO2	100125923	protein_coding
1154	ENSBTAG00000012621	-1.09934	0.0014086	0.00746372	RTN4RL2	529030	protein_coding
1155	ENSBTAG00000012626	0.867713	4.15595e-07	6.3533e-06	B4GALT5	282407	protein_coding
1156	ENSBTAG00000012629	-1.44141	3.82101e-10	1.14266e-08	ZNF362	508065	protein_coding
1157	ENSBTAG00000012632	1.00123	7.45941e-09	1.68507e-07	TECR	614105	protein_coding
1158	ENSBTAG00000012634	-0.60885	0.00108852	0.00601331	NDUFB7	338065	protein_coding
1159	ENSBTAG00000012640	3.03653	6.53289e-06	7.36828e-05	S100A8	616818	protein_coding
1160	ENSBTAG00000012642	-0.761414	0.000765848	0.00449489	TRADD	504707	protein_coding
1161	ENSBTAG00000012646	0.857986	8.07191e-06	8.86837e-05	PLCXD2	536784	protein_coding
1162	ENSBTAG00000012671	2.06949	3.55834e-24	6.81292e-22	TNIP1	526103	protein_coding
1163	ENSBTAG00000012678	-1.06758	1.22651e-15	8.59654e-14	COLGALT1	513167	protein_coding
1164	ENSBTAG00000012684	4.97025	0.00155954	0.00813178	CCL19	509167	protein_coding
1165	ENSBTAG00000012700	-0.746632	0.000261914	0.00181788	CD247	281056	protein_coding
1166	ENSBTAG00000012723	-0.745837	1.10869e-05	0.000116675	HAUS4	614307	protein_coding
1167	ENSBTAG00000012724	-1.10058	6.4076e-19	6.36704e-17	AJUBA	519937	protein_coding
1168	ENSBTAG00000012745	-0.803449	4.05233e-08	7.89002e-07	PPAN	522370	protein_coding
1169	ENSBTAG00000012751	-0.752518	4.3408e-06	5.15122e-05	BTBD6	100125777	protein_coding
1170	ENSBTAG00000012753	-1.16676	1.01248e-06	1.43336e-05	BRF1	618161	protein_coding
1171	ENSBTAG00000012757	0.656463	2.11172e-06	2.72813e-05	GCNT1	281778	protein_coding
1172	ENSBTAG00000012761	-0.757939	5.52936e-06	6.40199e-05	PTK7	514819	protein_coding
1173	ENSBTAG00000012777	-0.681143	4.0115e-05	0.000359069	SRF	533039	protein_coding
1174	ENSBTAG00000012779	4.63488	3.46981e-11	1.28179e-09	CYRIA	504763	protein_coding
1175	ENSBTAG00000012805	1.39186	2.39338e-21	3.21163e-19	TSPAN13	526460	protein_coding
1176	ENSBTAG00000012828	0.767928	1.49336e-05	0.000150873	TBC1D15	534252	protein_coding
1177	ENSBTAG00000012829	5.56313	1.19303e-05	0.00012429	EBI3	514933	protein_coding
1178	ENSBTAG00000012835	-0.592928	0.000266303	0.00184278			protein_coding
1179	ENSBTAG00000012838	-1.52306	8.78845e-08	1.5751e-06	RDH12	369021	protein_coding
1180	ENSBTAG00000012899	0.844563	1.04393e-10	3.51711e-09	IFNGR2	514889	protein_coding
1181	ENSBTAG00000012907	0.669599	1.01203e-05	0.000108234	ODF2L	533508	protein_coding
1182	ENSBTAG00000012908	0.917521	9.632e-10	2.64838e-08	HSPA13	505907	protein_coding
1183	ENSBTAG00000012938	1.20188	3.61295e-11	1.32842e-09	JARID2	528253	protein_coding
1184	ENSBTAG00000012944	-0.6902	0.000922691	0.00522969	USP35	525702	protein_coding
1185	ENSBTAG00000012962	0.68917	9.81198e-06	0.000105368	SARS1	281476	protein_coding
1186	ENSBTAG00000012972	-1.66055	1.26099e-09	3.37267e-08	CYP2U1	535227	protein_coding
1187	ENSBTAG00000012977	-0.935428	0.00122519	0.00664207	COMTD1	514949	protein_coding
1188	ENSBTAG00000012989	1.222	7.28085e-07	1.06137e-05	UBE2L6	509471	protein_coding
1189	ENSBTAG00000013016	0.80649	1.81212e-06	2.38278e-05	GNAI3	539521	protein_coding
1190	ENSBTAG00000013017	1.09516	1.26543e-05	0.00013105	GNAT2	281795	protein_coding
1191	ENSBTAG00000013023	0.806521	4.28049e-07	6.52421e-06	MAP4K4	509109	protein_coding
1192	ENSBTAG00000013029	0.643769	7.33596e-06	8.1742e-05	ARNTL	530705	protein_coding
1193	ENSBTAG00000013030	0.829711	2.79149e-06	3.47933e-05	LRRC8A	505605	protein_coding
1194	ENSBTAG00000013032	0.632851	1.06022e-05	0.000112393	CCNDBP1	617512	protein_coding
1195	ENSBTAG00000013042	0.619031	6.0929e-05	0.00051457	EXOC5	531907	protein_coding
1196	ENSBTAG00000013046	-0.700774	2.66849e-06	3.34093e-05	MPP1	510998	protein_coding
1197	ENSBTAG00000013071	-0.868842	3.16439e-09	7.67867e-08	GPR153	518906	protein_coding
1198	ENSBTAG00000013090	-1.58068	0.000713376	0.00422801	NODAL	530748	protein_coding
1199	ENSBTAG00000013093	-1.38807	7.536e-10	2.1318e-08	ALDH3B1	511469	protein_coding
1200	ENSBTAG00000013095	-0.896382	0.000488644	0.00308969	FOXN1	516724	protein_coding
1201	ENSBTAG00000013096	-0.886948	5.01907e-08	9.52834e-07	UNC119	538501	protein_coding
1202	ENSBTAG00000013105	-1.6445	2.64548e-09	6.56146e-08	SYT3	538513	protein_coding
1203	ENSBTAG00000013110	-0.736886	0.000321472	0.00216521	FARP2	514637	protein_coding
1204	ENSBTAG00000013123	-0.659929	2.13435e-07	3.5015e-06	PHB2	515363	protein_coding
1205	ENSBTAG00000013125	2.31196	4.83758e-26	1.05486e-23	PLAUR	281983	protein_coding
1206	ENSBTAG00000013131	-2.43931	3.86056e-06	4.65521e-05	FAM110D	787384	protein_coding
1207	ENSBTAG00000013138	-0.879514	2.08357e-06	2.70124e-05	TDP1	517053	protein_coding
1208	ENSBTAG00000013143	1.09743	9.49217e-17	7.64242e-15	BAG4	516353	protein_coding
1209	ENSBTAG00000013145	0.671084	5.031e-06	5.88136e-05	DDHD2	513116	protein_coding
1210	ENSBTAG00000013148	1.76836	1.92904e-27	4.88483e-25	CLDN1	414922	protein_coding
1211	ENSBTAG00000013159	0.642689	3.81589e-05	0.000343518	PHF11	513331	protein_coding
1212	ENSBTAG00000013192	0.837309	4.27557e-10	1.26178e-08	CEP19	613916	protein_coding
1213	ENSBTAG00000013204	1.11495	1.98282e-13	1.01401e-11	ATP13A3	523889	protein_coding
1214	ENSBTAG00000013205	0.955423	4.30952e-06	5.12535e-05	IL1RAP	539334	protein_coding
1215	ENSBTAG00000013208	-0.755376	5.07273e-07	7.63584e-06	SLC25A4	282478	protein_coding
1216	ENSBTAG00000013210	4.0785	6.43866e-29	1.77346e-26	ADAMTS4	286806	protein_coding
1217	ENSBTAG00000013215	1.28683	6.31227e-13	2.99404e-11	MREG	613445	protein_coding
1218	ENSBTAG00000013231	0.60929	0.000571365	0.00350819	C8H9orf40	533577	protein_coding
1219	ENSBTAG00000013249	-1.73017	1.35703e-06	1.86398e-05	SALL2	527574	protein_coding
1220	ENSBTAG00000013291	-0.770208	0.000160724	0.00118747	ARMC6	514111	protein_coding
1221	ENSBTAG00000013298	1.01799	2.97677e-08	6.04597e-07	PLA2G4A	525072	protein_coding
1222	ENSBTAG00000013320	1.2099	4.46831e-14	2.49653e-12	TSPAN1	506550	protein_coding
1223	ENSBTAG00000013347	-0.707943	0.000125568	0.000957001	DMPK	513675	protein_coding
1224	ENSBTAG00000013391	-0.713741	9.19239e-05	0.000733709	ANKH	511800	protein_coding
1225	ENSBTAG00000013412	0.784659	2.95912e-05	0.000277362	NFAT5	538523	protein_coding
1226	ENSBTAG00000013423	-0.604791	0.000121586	0.000930717	GLRX5	505935	protein_coding
1227	ENSBTAG00000013444	-0.910708	0.000265637	0.00184046	ETV2	514231	protein_coding
1228	ENSBTAG00000013454	0.758334	2.22412e-09	5.61393e-08	TAB2	540203	protein_coding
1229	ENSBTAG00000013469	-2.53921	0.00030141	0.00204855	SRCIN1	535629	protein_coding
1230	ENSBTAG00000013478	-0.605974	3.74778e-05	0.000337773	MARVELD1	616867	protein_coding
1231	ENSBTAG00000013493	0.739699	1.98232e-09	5.08537e-08	BNIP2	516077	protein_coding
1232	ENSBTAG00000013496	1.53847	1.1544e-17	1.00689e-15	CPM	513281	protein_coding
1233	ENSBTAG00000013501	-1.39965	6.76787e-09	1.53962e-07	DHRS13	514903	protein_coding
1234	ENSBTAG00000013524	-0.604802	0.000352467	0.00234178	CMIP	782414	protein_coding
1235	ENSBTAG00000013525	1.07217	0.000612908	0.00372106	MPIG6B	617577	protein_coding
1236	ENSBTAG00000013537	-0.803194	1.4925e-07	2.53764e-06	FER1L6	527366	protein_coding
1237	ENSBTAG00000013562	-0.635456	3.45066e-05	0.000316076	SKP2	519018	protein_coding
1238	ENSBTAG00000013563	0.588152	0.000204483	0.00146526	TSG101	507659	protein_coding
1239	ENSBTAG00000013577	-0.734587	6.52435e-05	0.000546597	SLC1A5	282355	protein_coding
1240	ENSBTAG00000013578	7.67298	5.8079e-20	6.46695e-18	CHI3L2	513513	protein_coding
1241	ENSBTAG00000013612	-0.917266	2.23148e-05	0.000216662	MBLAC2	537692	protein_coding
1242	ENSBTAG00000013623	-0.641953	9.03089e-07	1.28895e-05	TIMM13	516325	protein_coding
1243	ENSBTAG00000013624	-0.639547	3.0592e-06	3.77887e-05	LMNB2	516326	protein_coding
1244	ENSBTAG00000013636	-0.95509	7.28548e-09	1.64816e-07	DGKZ	511887	protein_coding
1245	ENSBTAG00000013645	1.11071	8.48767e-10	2.37534e-08	RFFL	530263	protein_coding
1246	ENSBTAG00000013670	2.42114	8.17772e-12	3.27526e-10	SLC46A2	511556	protein_coding
1247	ENSBTAG00000013675	6.45598	1.94226e-08	4.09859e-07	IL37	786493	protein_coding
1248	ENSBTAG00000013678	0.745611	5.08179e-08	9.63577e-07	OSGIN2	539073	protein_coding
1249	ENSBTAG00000013699	0.900009	3.11043e-10	9.4639e-09	TBC1D1	282704	protein_coding
1250	ENSBTAG00000013705	1.44324	3.01695e-20	3.53478e-18	NFKBIE	506727	protein_coding
1251	ENSBTAG00000013708	-0.716551	0.000516404	0.00322881	SNX8	614344	protein_coding
1252	ENSBTAG00000013717	-1.45439	2.08556e-05	0.000203881	PRAP1	512786	protein_coding
1253	ENSBTAG00000013723	-1.02969	2.79414e-06	3.47933e-05	MRPS25	533011	protein_coding
1254	ENSBTAG00000013726	-0.609605	0.000289327	0.00197755	RNPEP	282040	protein_coding
1255	ENSBTAG00000013735	-0.736525	2.03832e-08	4.27258e-07	TBCE	505066	protein_coding
1256	ENSBTAG00000013736	1.714	9.10653e-10	2.52156e-08	PROM1	618054	protein_coding
1257	ENSBTAG00000013745	0.831023	0.000441118	0.00283022	ITGA5	281873	protein_coding
1258	ENSBTAG00000013773	0.721769	1.73408e-06	2.29985e-05	PKP4	281406	protein_coding
1259	ENSBTAG00000013782	-0.742798	1.28464e-05	0.000132516	DNAJB2	533668	protein_coding
1260	ENSBTAG00000013793	1.04614	2.08244e-07	3.42348e-06	NEDD4	507781	protein_coding
1261	ENSBTAG00000013842	0.814596	0.000131141	0.000995122	ACTR6	613596	protein_coding
1262	ENSBTAG00000013851	0.844018	4.28145e-08	8.28837e-07	BCL10	540824	protein_coding
1263	ENSBTAG00000013859	0.672033	4.96558e-05	0.000430004	SCYL2	782059	protein_coding
1264	ENSBTAG00000013861	-3.27264	8.48734e-05	0.000684744	SLC8A1	337925	protein_coding
1265	ENSBTAG00000013869	-0.730413	0.000189001	0.00137122	SH3BP4	520462	protein_coding
1266	ENSBTAG00000013871	3.12278	2.18725e-06	2.81244e-05			protein_coding
1267	ENSBTAG00000013880	2.00288	7.2774e-31	2.539e-28	WWC1	520730	protein_coding
1268	ENSBTAG00000013884	-1.40711	7.79888e-07	1.12954e-05	SIPA1	508234	protein_coding
1269	ENSBTAG00000013888	1.95973	4.23004e-09	1.00168e-07	FOXA1	503579	protein_coding
1270	ENSBTAG00000013889	-0.590694	0.000189424	0.00137302	TMEM141	514305	protein_coding
1271	ENSBTAG00000013912	1.14003	6.32995e-11	2.21831e-09	TXNRD1	282388	protein_coding
1272	ENSBTAG00000013921	-1.76457	6.0758e-05	0.000513402	CKM	286822	protein_coding
1273	ENSBTAG00000013922	0.809258	3.3638e-08	6.74478e-07	MOSPD1	523578	protein_coding
1274	ENSBTAG00000013955	-0.66823	9.87748e-05	0.000781635	TRAPPC9	533451	protein_coding
1275	ENSBTAG00000013957	0.900608	3.55148e-10	1.06409e-08	GALNT3	535458	protein_coding
1276	ENSBTAG00000013958	-0.770999	1.31557e-05	0.000135383	PAK4	539742	protein_coding
1277	ENSBTAG00000014014	-0.79809	0.000121288	0.000928889	UBIAD1	508501	protein_coding
1278	ENSBTAG00000014030	1.65301	3.7841e-24	7.07267e-22	FGD6	539481	protein_coding
1279	ENSBTAG00000014044	0.703389	4.81487e-08	9.16284e-07			protein_coding
1280	ENSBTAG00000014059	1.007	3.76289e-12	1.59586e-10	ATP2B4	282146	protein_coding
1281	ENSBTAG00000014064	-0.800291	3.87069e-06	4.66026e-05	FGFR2	404193	protein_coding
1282	ENSBTAG00000014068	0.702675	1.44754e-06	1.96086e-05	VDAC3	282716	protein_coding
1283	ENSBTAG00000014074	0.815827	1.99035e-09	5.09762e-08	SNX13	532001	protein_coding
1284	ENSBTAG00000014087	-0.890959	0.000677284	0.00405234	KMT5C	519777	protein_coding
1285	ENSBTAG00000014089	-0.641998	0.00193201	0.00967544	PPCDC	614957	protein_coding
1286	ENSBTAG00000014100	-1.33993	0.000117406	0.000904898			protein_coding
1287	ENSBTAG00000014113	6.34141	1.64936e-05	0.000164936	CCL8	281044	protein_coding
1288	ENSBTAG00000014127	3.73745	8.99812e-42	7.84836e-39	PTGS2	282023	protein_coding
1289	ENSBTAG00000014129	0.878067	8.49692e-07	1.22351e-05	RAB5B	539150	protein_coding
1290	ENSBTAG00000014215	-0.928604	1.57422e-13	8.18384e-12	CCDC86	540913	protein_coding
1291	ENSBTAG00000014221	-1.55048	1.01517e-08	2.24165e-07	CPLANE2	516664	protein_coding
1292	ENSBTAG00000014225	1.57104	8.89723e-05	0.00071305	SLC5A9	526890	protein_coding
1293	ENSBTAG00000014227	1.15697	1.11065e-08	2.44219e-07	NDFIP2	512310	protein_coding
1294	ENSBTAG00000014235	-0.847211	3.27193e-06	4.00697e-05	SMIM12	512753	protein_coding
1295	ENSBTAG00000014238	0.670977	6.9858e-06	7.82849e-05	ATP6V1E1	287017	protein_coding
1296	ENSBTAG00000014247	-1.00269	1.32363e-08	2.85845e-07	FAM83F	538476	protein_coding
1297	ENSBTAG00000014261	0.673465	9.59805e-05	0.000761442	TARS1	510075	protein_coding
1298	ENSBTAG00000014270	1.21154	1.43792e-06	1.95489e-05	UNC5B	524942	protein_coding
1299	ENSBTAG00000014299	0.888683	2.47099e-05	0.000236614	RHOC	513152	protein_coding
1300	ENSBTAG00000014313	1.99338	0.0018869	0.00948282	PYROXD2	519120	protein_coding
1301	ENSBTAG00000014318	0.865566	2.15607e-09	5.49517e-08	SLC33A1	517797	protein_coding
1302	ENSBTAG00000014324	0.9535	1.24719e-09	3.34716e-08	ANTXR2	510080	protein_coding
1303	ENSBTAG00000014325	1.20039	0.000188224	0.00136748	C3H1orf109	508021	protein_coding
1304	ENSBTAG00000014331	-0.872075	9.38107e-06	0.000101295	UBL4A	504533	protein_coding
1305	ENSBTAG00000014336	0.715327	5.15576e-07	7.73856e-06	WBP1L	782651	protein_coding
1306	ENSBTAG00000014380	-1.02007	3.16732e-13	1.56867e-11	MCM2	510120	protein_coding
1307	ENSBTAG00000014434	-0.622418	0.000526864	0.00327854	CCHCR1	514215	protein_coding
1308	ENSBTAG00000014435	-0.909455	3.61089e-06	4.38445e-05	TCF19	514216	protein_coding
1309	ENSBTAG00000014447	0.716651	4.65109e-05	0.000407717	RPS6KA1	533908	protein_coding
1310	ENSBTAG00000014463	0.710445	7.01703e-06	7.85227e-05	CAMK2D	532713	protein_coding
1311	ENSBTAG00000014471	1.76299	1.11537e-20	1.42369e-18	PALM2	100532750	protein_coding
1312	ENSBTAG00000014486	2.69613	3.61921e-18	3.36222e-16	ATP12A	530703	protein_coding
1313	ENSBTAG00000014492	-0.795883	0.000841775	0.00486183	NFKBIL1	514369	protein_coding
1314	ENSBTAG00000014502	-1.06594	0.000325864	0.0021901	BRAT1	532550	protein_coding
1315	ENSBTAG00000014503	-0.601696	0.000990115	0.0055474	IQCE	618833	protein_coding
1316	ENSBTAG00000014526	0.858075	2.21228e-06	2.83996e-05	MOB3A	505007	protein_coding
1317	ENSBTAG00000014536	-0.825862	1.128e-08	2.46995e-07	SFXN1	511375	protein_coding
1318	ENSBTAG00000014551	0.79468	1.12113e-08	2.45835e-07	TNFAIP8	529336	protein_coding
1319	ENSBTAG00000014554	1.85803	0.000232785	0.00164036	SNAI1	504492	protein_coding
1320	ENSBTAG00000014564	-0.92902	5.94505e-09	1.37261e-07	XXYLT1	533703	protein_coding
1321	ENSBTAG00000014579	-0.608233	4.15689e-05	0.000369763	MRPL34	786454	protein_coding
1322	ENSBTAG00000014585	5.097	6.36954e-47	8.33348e-44	PTGIR	520278	protein_coding
1323	ENSBTAG00000014595	-0.761415	1.53289e-08	3.2788e-07	LIG1	100124507	protein_coding
1324	ENSBTAG00000014599	1.51156	1.95775e-07	3.24569e-06	LRRC66	516507	protein_coding
1325	ENSBTAG00000014607	-0.740491	7.40858e-06	8.24927e-05	EXOSC4	618292	protein_coding
1326	ENSBTAG00000014616	0.602403	1.59896e-06	2.13649e-05	SEPSECS	518874	protein_coding
1327	ENSBTAG00000014676	-2.01339	3.41247e-08	6.82494e-07	SHROOM1	615958	protein_coding
1328	ENSBTAG00000014683	1.67557	0.000533089	0.00331334	APOBEC1	516043	protein_coding
1329	ENSBTAG00000014687	-0.997848	1.77544e-05	0.000176756	TP53I13	513556	protein_coding
1330	ENSBTAG00000014733	-0.703111	6.65561e-08	1.21929e-06	NOP2	541169	protein_coding
1331	ENSBTAG00000014737	0.692344	5.60089e-06	6.47049e-05	VEGFC	282122	protein_coding
1332	ENSBTAG00000014742	-0.70498	1.05599e-05	0.000112285	LRWD1	100138861	protein_coding
1333	ENSBTAG00000014762	1.71782	0.000226106	0.00159951	ISG20	506604	protein_coding
1334	ENSBTAG00000014831	1.86736	6.79386e-06	7.64256e-05	PPP1R3C	539466	protein_coding
1335	ENSBTAG00000014880	1.33224	2.07896e-11	7.9609e-10	ICOSLG	507857	protein_coding
1336	ENSBTAG00000014889	0.918982	4.30206e-07	6.54481e-06	DCBLD2	524608	protein_coding
1337	ENSBTAG00000014903	1.00904	7.15791e-07	1.04636e-05	ABCA3	505787	protein_coding
1338	ENSBTAG00000014907	-0.735752	0.00184328	0.00930832	IL11RA	508932	protein_coding
1339	ENSBTAG00000014918	-0.755116	0.00177318	0.0090123	IBA57	506009	protein_coding
1340	ENSBTAG00000014921	2.79501	1.00201e-34	5.24383e-32	IL6	280826	protein_coding
1341	ENSBTAG00000014945	-0.785259	0.000124299	0.000949174	IQSEC2	517311	protein_coding
1342	ENSBTAG00000014947	1.58266	2.30166e-21	3.11517e-19	PTPN13	282333	protein_coding
1343	ENSBTAG00000014964	-0.795022	5.92218e-06	6.78673e-05	GALK1	530855	protein_coding
1344	ENSBTAG00000014966	-0.611266	0.00111036	0.00610915	PLXNB2	508175	protein_coding
1345	ENSBTAG00000014969	-2.00604	3.70518e-11	1.35914e-09	CILP2	520750	protein_coding
1346	ENSBTAG00000014974	1.68259	7.54747e-32	3.20258e-29	GRAMD2B	505627	protein_coding
1347	ENSBTAG00000014979	-0.753157	2.50331e-07	4.04342e-06	MFSD12	112447369	protein_coding
1348	ENSBTAG00000014982	-1.23196	2.72443e-05	0.000257517	TEKTIP1	768023	protein_coding
1349	ENSBTAG00000015007	0.746883	8.20455e-09	1.83963e-07	NCOA1	525346	protein_coding
1350	ENSBTAG00000015032	2.52487	1.37046e-09	3.6101e-08	CD14	281048	protein_coding
1351	ENSBTAG00000015046	0.901658	0.000648811	0.00391331	MST1R	525504	protein_coding
1352	ENSBTAG00000015050	-0.899772	0.000361787	0.00239059	HCN2	100297361	protein_coding
1353	ENSBTAG00000015051	-0.976038	2.27405e-06	2.90502e-05	POLRMT	504757	protein_coding
1354	ENSBTAG00000015059	2.69343	3.4272e-32	1.58256e-29	MMP13	281914	protein_coding
1355	ENSBTAG00000015085	-1.44497	2.07754e-05	0.000203224	CLIC3	505436	protein_coding
1356	ENSBTAG00000015086	1.42979	1.16627e-19	1.26279e-17	HSD11B1	282589	protein_coding
1357	ENSBTAG00000015094	4.26114	8.02393e-16	5.80533e-14	VNN1	526704	protein_coding
1358	ENSBTAG00000015098	-0.691548	0.000346531	0.00230923	RABEPK	533613	protein_coding
1359	ENSBTAG00000015103	-0.594641	0.00028058	0.00192447	IQCC	507606	protein_coding
1360	ENSBTAG00000015117	-1.13943	0.000487663	0.00308598	GADD45GIP1	504718	protein_coding
1361	ENSBTAG00000015126	-1.55261	6.62157e-05	0.00055209	TNIP2	100336382	protein_coding
1362	ENSBTAG00000015127	1.42056	9.77926e-15	6.21596e-13	SDC4	508133	protein_coding
1363	ENSBTAG00000015129	3.61137	4.19332e-18	3.85e-16	KLK10	526736	protein_coding
1364	ENSBTAG00000015131	1.06968	6.76868e-06	7.62326e-05	SLC29A1	510932	protein_coding
1365	ENSBTAG00000015142	-0.64803	3.11056e-05	0.000289827	MAPKBP1	788366	protein_coding
1366	ENSBTAG00000015197	-2.07226	8.34139e-06	9.13886e-05	KLHDC8A	532283	protein_coding
1367	ENSBTAG00000015200	1.40735	2.93468e-20	3.46425e-18	L2HGDH	514230	protein_coding
1368	ENSBTAG00000015212	1.37665	7.7528e-15	5.02971e-13	IFNAR2	282258	protein_coding
1369	ENSBTAG00000015224	-0.793062	8.64596e-07	1.24078e-05	TCOF1	513591	protein_coding
1370	ENSBTAG00000015232	-2.51978	2.87487e-33	1.41048e-30	RAPGEFL1	618568	protein_coding
1371	ENSBTAG00000015248	0.736482	0.00028222	0.00193403	PLA2G16	506802	protein_coding
1372	ENSBTAG00000015249	0.954507	4.04274e-08	7.8846e-07	B4GALT1	281781	protein_coding
1373	ENSBTAG00000015255	-0.758513	1.28611e-08	2.78509e-07	ST6GALNAC2	511690	protein_coding
1374	ENSBTAG00000015261	2.34798	4.62785e-24	8.54792e-22	CARD14	523360	protein_coding
1375	ENSBTAG00000015271	1.65338	2.30504e-23	3.8499e-21	RIPK2	534407	protein_coding
1376	ENSBTAG00000015274	2.00173	0.000875275	0.00501343	PRL	280901	protein_coding
1377	ENSBTAG00000015276	-0.651659	1.31589e-05	0.000135383	SLC26A11	507491	protein_coding
1378	ENSBTAG00000015293	-1.58323	3.21773e-08	6.47672e-07	NXPH3	541093	protein_coding
1379	ENSBTAG00000015318	0.754738	0.000918801	0.00521517	NECTIN2	505580	protein_coding
1380	ENSBTAG00000015321	-1.72226	1.17136e-18	1.1494e-16	TRERF1	504797	protein_coding
1381	ENSBTAG00000015326	2.12039	0.000731754	0.00432225	GSDME	616398	protein_coding
1382	ENSBTAG00000015338	-0.798008	8.6001e-05	0.000692418	DSCC1	509563	protein_coding
1383	ENSBTAG00000015340	-1.7274	6.08186e-07	8.99017e-06	ANGPTL7	512698	protein_coding
1384	ENSBTAG00000015351	1.7231	9.76188e-18	8.61019e-16	STYK1	513920	protein_coding
1385	ENSBTAG00000015376	1.03517	3.85575e-11	1.41108e-09	FBXW11	540642	protein_coding
1386	ENSBTAG00000015386	1.63002	4.51374e-31	1.64804e-28	REL	509135	protein_coding
1387	ENSBTAG00000015387	-2.45699	4.20191e-14	2.38159e-12	RAB40B	534237	protein_coding
1388	ENSBTAG00000015390	-1.04821	1.83996e-11	7.09765e-10	FN3KRP	615868	protein_coding
1389	ENSBTAG00000015413	1.70744	9.49709e-35	5.14153e-32	RASA2	533491	protein_coding
1390	ENSBTAG00000015414	-0.875147	6.05832e-10	1.73886e-08	TBCD	281515	protein_coding
1391	ENSBTAG00000015432	-0.78944	0.000254852	0.00177989	TMEM231	511832	protein_coding
1392	ENSBTAG00000015478	-0.632989	1.41408e-06	1.93052e-05	SRD5A1	614612	protein_coding
1393	ENSBTAG00000015490	-0.658916	3.02243e-05	0.000282712	HS1BP3	526092	protein_coding
1394	ENSBTAG00000015549	-0.843049	2.42915e-05	0.0002334	PCDH18	539464	protein_coding
1395	ENSBTAG00000015554	0.973628	5.80243e-13	2.78587e-11	TMF1	616786	protein_coding
1396	ENSBTAG00000015571	0.905665	9.68348e-08	1.7237e-06	GCLC	512468	protein_coding
1397	ENSBTAG00000015576	-1.47803	0.0001196	0.00091865	NPAS1	528272	protein_coding
1398	ENSBTAG00000015592	3.30849	2.02601e-14	1.20945e-12	GPR84	540044	protein_coding
1399	ENSBTAG00000015595	-1.16182	3.05922e-18	2.9109e-16	MCM5	506970	protein_coding
1400	ENSBTAG00000015637	0.597759	0.00011871	0.00091271	BPNT2	532797	protein_coding
1401	ENSBTAG00000015666	0.956121	0.00146039	0.00768879	LOC100296627	100296627	protein_coding
1402	ENSBTAG00000015681	-1.36906	1.08988e-06	1.53738e-05	RGR	280911	protein_coding
1403	ENSBTAG00000015716	1.83238	3.4691e-27	8.37921e-25	ERO1A	100125317	protein_coding
1404	ENSBTAG00000015717	0.817976	2.74643e-07	4.37312e-06	HEY1	408005	protein_coding
1405	ENSBTAG00000015718	1.80309	1.45438e-10	4.68067e-09	CASP8	507481	protein_coding
1406	ENSBTAG00000015782	-0.790427	4.79826e-08	9.14232e-07	SCAP	507878	protein_coding
1407	ENSBTAG00000015794	0.988365	9.24512e-05	0.000737543	NES	522383	protein_coding
1408	ENSBTAG00000015798	-0.596778	0.000463362	0.00295218	UCKL1	534046	protein_coding
1409	ENSBTAG00000015804	-1.04758	1.0733e-14	6.7403e-13	SIGMAR1	538903	protein_coding
1410	ENSBTAG00000015807	-0.908743	1.32372e-07	2.29894e-06	GALT	506997	protein_coding
1411	ENSBTAG00000015818	2.70161	7.46919e-16	5.429e-14	LOC112441463	112441463	protein_coding
1412	ENSBTAG00000015834	-1.85443	6.8073e-30	2.05528e-27	ARHGEF4	505852	protein_coding
1413	ENSBTAG00000015836	-2.76582	1.42987e-10	4.62865e-09	EXOC3L2	539328	protein_coding
1414	ENSBTAG00000015854	-1.65925	2.18553e-05	0.000212859	TCHHL1	518825	protein_coding
1415	ENSBTAG00000015860	-1.06666	1.15127e-07	2.01955e-06	FGD1	100124501	protein_coding
1416	ENSBTAG00000015865	1.94732	4.22072e-20	4.73324e-18	CAPN14	515741	protein_coding
1417	ENSBTAG00000015874	0.944519	8.73775e-09	1.93488e-07	CASP3	408016	protein_coding
1418	ENSBTAG00000015878	-0.646879	1.2767e-05	0.00013187	RHNO1	513642	protein_coding
1419	ENSBTAG00000015885	-1.33752	0.000182724	0.00133369	PPFIA4	539793	protein_coding
1420	ENSBTAG00000015893	-0.641249	0.000147875	0.00110659	EPN3	538660	protein_coding
1421	ENSBTAG00000015902	4.6821	0.00134446	0.00717717	PTGFR	282020	protein_coding
1422	ENSBTAG00000015908	-0.697345	7.29959e-05	0.000602226	MBOAT7	504236	protein_coding
1423	ENSBTAG00000015913	1.09833	9.74655e-08	1.731e-06	MFHAS1	782395	protein_coding
1424	ENSBTAG00000015950	-1.31098	4.44406e-06	5.25785e-05	ISOC2	516212	protein_coding
1425	ENSBTAG00000015963	-0.686862	0.000164817	0.00121542	DMAC1	767934	protein_coding
1426	ENSBTAG00000015974	0.627361	1.4636e-05	0.000148388	FLVCR1	533317	protein_coding
1427	ENSBTAG00000015980	-1.20377	1.37165e-12	6.15283e-11	FASN	281152	protein_coding
1428	ENSBTAG00000015996	-1.02395	3.38745e-05	0.000311376	GPC1	518114	protein_coding
1429	ENSBTAG00000016034	-0.966899	8.24501e-09	1.84139e-07	EXOSC5	100138962	protein_coding
1430	ENSBTAG00000016043	-1.00467	0.000103748	0.000816053	GNB3	513340	protein_coding
1431	ENSBTAG00000016045	0.760293	4.53855e-05	0.000400086	TRIB2	352960	protein_coding
1432	ENSBTAG00000016046	0.7791	7.58886e-09	1.71186e-07	GOPC	541186	protein_coding
1433	ENSBTAG00000016062	1.02876	1.09608e-05	0.000115726	C21H14orf28	538768	protein_coding
1434	ENSBTAG00000016073	0.702867	0.000718087	0.00424952	UGCG	514357	protein_coding
1435	ENSBTAG00000016091	-1.29076	5.61575e-05	0.000481525	KLHL25	529905	protein_coding
1436	ENSBTAG00000016108	-0.688251	9.06649e-05	0.000724765	BTBD2	533435	protein_coding
1437	ENSBTAG00000016116	1.75266	0.00053493	0.00332106			pseudogene
1438	ENSBTAG00000016155	-0.840471	0.000707828	0.00420306	GDPD3	767913	protein_coding
1439	ENSBTAG00000016156	-0.68223	1.22951e-05	0.000127777	MAPK3	531391	protein_coding
1440	ENSBTAG00000016165	-0.847881	0.00082762	0.00479116	KRT7	535697	protein_coding
1441	ENSBTAG00000016166	-2.65503	3.24189e-06	3.97949e-05	LOC507184	507184	protein_coding
1442	ENSBTAG00000016175	-0.975059	0.00163106	0.00845697			protein_coding
1443	ENSBTAG00000016194	0.655219	0.000637104	0.00384861	FBXO32	513776	protein_coding
1444	ENSBTAG00000016203	-0.586213	0.000537749	0.0033357	ZNF16	100294758	protein_coding
1445	ENSBTAG00000016218	-0.762007	9.72828e-08	1.72972e-06	PTGES2	493639	protein_coding
1446	ENSBTAG00000016229	1.16428	2.80157e-08	5.74212e-07	KLF9	539139	protein_coding
1447	ENSBTAG00000016234	-1.56318	5.8668e-09	1.36025e-07	DUOX2	785698	protein_coding
1448	ENSBTAG00000016239	-1.56722	3.62242e-07	5.60868e-06	DUOXA2	514414	protein_coding
1449	ENSBTAG00000016242	-1.28582	2.12128e-15	1.44174e-13	DUOXA1	530151	protein_coding
1450	ENSBTAG00000016246	-1.49146	2.21484e-23	3.73903e-21	DUOX1	510409	protein_coding
1451	ENSBTAG00000016253	-0.726878	1.35901e-06	1.86507e-05	G6PC3	369023	protein_coding
1452	ENSBTAG00000016297	0.686498	3.62396e-08	7.18285e-07	CCNYL1	538167	protein_coding
1453	ENSBTAG00000016331	-0.671271	0.00124252	0.00672445	ROGDI	510492	protein_coding
1454	ENSBTAG00000016344	2.89321	5.50197e-09	1.28543e-07	PIK3R6	515621	protein_coding
1455	ENSBTAG00000016345	2.63407	0.00163603	0.0084771	IL2RB	104968644	protein_coding
1456	ENSBTAG00000016352	-0.944398	5.64723e-06	6.50965e-05	STX10	525379	protein_coding
1457	ENSBTAG00000016357	2.86847	0.00150132	0.00788054	VNN2	534929	protein_coding
1458	ENSBTAG00000016388	1.1384	1.66768e-07	2.80328e-06	SLCO4A1	507969	protein_coding
1459	ENSBTAG00000016401	0.851798	3.34814e-07	5.24608e-06	OPTN	534150	protein_coding
1460	ENSBTAG00000016414	1.3891	7.05138e-18	6.32609e-16	VDR	533656	protein_coding
1461	ENSBTAG00000016442	0.616182	2.54505e-05	0.000243198	MAP4K3	507624	protein_coding
1462	ENSBTAG00000016462	2.21675	5.83878e-26	1.23877e-23	TCF4	534935	protein_coding
1463	ENSBTAG00000016465	-0.883851	6.37312e-10	1.81594e-08	DHCR7	514745	protein_coding
1464	ENSBTAG00000016510	-0.664347	5.19128e-08	9.79404e-07	RRP7	512692	protein_coding
1465	ENSBTAG00000016519	2.07743	2.24495e-27	5.59456e-25	MBOAT1	541284	protein_coding
1466	ENSBTAG00000016525	0.838253	1.5787e-06	2.11843e-05	ITGA1	535951	protein_coding
1467	ENSBTAG00000016529	1.11316	4.85638e-10	1.40934e-08	SLC25A30	507021	protein_coding
1468	ENSBTAG00000016534	-1.01367	0.00010786	0.00084375	BCL11A	538680	protein_coding
1469	ENSBTAG00000016546	1.17616	9.33759e-05	0.000743786	PARP12	513185	protein_coding
1470	ENSBTAG00000016549	0.933872	2.55831e-11	9.67842e-10	CARMIL1	537314	protein_coding
1471	ENSBTAG00000016558	-0.744516	0.000124952	0.000953691	SPSB3	515661	protein_coding
1472	ENSBTAG00000016559	-0.645458	0.000407872	0.00264533	NUDT22	533578	protein_coding
1473	ENSBTAG00000016561	-1.05099	0.000676828	0.00405116	NUBP2	515660	protein_coding
1474	ENSBTAG00000016562	0.682964	5.22459e-06	6.08954e-05	SEC63	541040	protein_coding
1475	ENSBTAG00000016572	0.61401	0.000563372	0.00346629	USP37	407168	protein_coding
1476	ENSBTAG00000016577	-0.688694	2.6943e-05	0.00025513	AXIN1	504357	protein_coding
1477	ENSBTAG00000016581	-0.624879	4.09367e-05	0.000365174	MRPL28	508216	protein_coding
1478	ENSBTAG00000016592	-0.901956	8.67889e-06	9.47556e-05	CAPN15	522068	protein_coding
1479	ENSBTAG00000016593	1.93769	1.60312e-24	3.10727e-22	FMNL3	540105	protein_coding
1480	ENSBTAG00000016615	-0.761542	0.000867297	0.00497494	ABHD6	505283	protein_coding
1481	ENSBTAG00000016625	-0.956709	6.17086e-10	1.7615e-08	TMEM131L	505156	protein_coding
1482	ENSBTAG00000016644	2.96375	2.20543e-09	5.58473e-08	LVRN	525695	protein_coding
1483	ENSBTAG00000016664	-1.04876	1.40448e-05	0.000143277	SLC2A4RG	511523	protein_coding
1484	ENSBTAG00000016683	1.7878	1.18163e-20	1.4961e-18	NFKBIA	282291	protein_coding
1485	ENSBTAG00000016692	5.38737	4.00218e-05	0.000358438	DSCAML1	538739	protein_coding
1486	ENSBTAG00000016696	-0.74226	0.000173192	0.00126825	NCDN	505994	protein_coding
1487	ENSBTAG00000016709	1.87287	0.000130435	0.000990246	NT5C3A	511858	protein_coding
1488	ENSBTAG00000016716	-0.638235	1.15134e-06	1.61681e-05	RRS1	510956	protein_coding
1489	ENSBTAG00000016724	-0.931709	4.0976e-05	0.000365317	NPEPL1	507384	protein_coding
1490	ENSBTAG00000016742	-0.702995	0.000878657	0.00503097	WFDC3	505523	protein_coding
1491	ENSBTAG00000016747	-0.680275	7.4923e-07	1.08916e-05	NAT10	515001	protein_coding
1492	ENSBTAG00000016775	-1.10746	4.43639e-08	8.52526e-07	SLC27A1	513787	protein_coding
1493	ENSBTAG00000016779	0.907353	2.14425e-05	0.000209098	CLIP1	534624	protein_coding
1494	ENSBTAG00000016810	-0.737326	0.000336002	0.00224765	PYCR3	512526	protein_coding
1495	ENSBTAG00000016830	0.863493	0.000644949	0.003893	DAXX	504336	protein_coding
1496	ENSBTAG00000016845	0.728022	9.76041e-07	1.38552e-05	GALNT7	524529	protein_coding
1497	ENSBTAG00000016847	-1.66021	1.54237e-13	8.0449e-12	ARL4D	538936	protein_coding
1498	ENSBTAG00000016851	0.706371	8.26121e-08	1.4891e-06	RPS6KB1	404181	protein_coding
1499	ENSBTAG00000016874	0.97358	2.4631e-08	5.10841e-07	DNAJB1	538426	protein_coding
1500	ENSBTAG00000016881	2.05952	0.000493371	0.00311707	ANPEP	404191	protein_coding
1501	ENSBTAG00000016896	0.759218	2.09536e-06	2.70982e-05	HERPUD1	613577	protein_coding
1502	ENSBTAG00000016903	-0.925577	5.41711e-11	1.91121e-09	NLN	538650	protein_coding
1503	ENSBTAG00000016910	-0.710006	0.000303277	0.00205856	EEF1AKMT3	100125307	protein_coding
1504	ENSBTAG00000016911	-0.767972	1.3446e-09	3.54793e-08	ARHGAP23	523030	protein_coding
1505	ENSBTAG00000016929	-0.786783	1.0686e-05	0.000113129			protein_coding
1506	ENSBTAG00000016937	-1.78559	1.25933e-14	7.78402e-13	C7H19orf67	100137974	protein_coding
1507	ENSBTAG00000016944	7.46951	3.83003e-12	1.61644e-10	ADORA2A	617828	protein_coding
1508	ENSBTAG00000016963	1.04256	2.56212e-15	1.73385e-13	ADAMTS6	540722	protein_coding
1509	ENSBTAG00000016995	-0.886508	6.8017e-06	7.644e-05	HDHD5	514441	protein_coding
1510	ENSBTAG00000017011	1.04737	3.37205e-11	1.25453e-09	CCDC125	515328	protein_coding
1511	ENSBTAG00000017015	5.86927	1.74518e-06	2.31023e-05	TEKT5	521940	protein_coding
1512	ENSBTAG00000017021	-0.849987	8.2707e-10	2.3229e-08	MCM4	504367	protein_coding
1513	ENSBTAG00000017023	-1.46254	0.00135395	0.00722043	INPP5J	514307	protein_coding
1514	ENSBTAG00000017028	0.700387	8.9028e-06	9.69979e-05	USO1	317724	protein_coding
1515	ENSBTAG00000017074	-0.766614	4.73944e-06	5.58209e-05	ANO8	528201	protein_coding
1516	ENSBTAG00000017082	-0.609607	6.48478e-05	0.000544735	POR	532512	protein_coding
1517	ENSBTAG00000017104	1.14966	1.17011e-05	0.000122064	MUC1	281333	protein_coding
1518	ENSBTAG00000017132	-1.17575	2.47978e-17	2.10446e-15	TTC22	522691	protein_coding
1519	ENSBTAG00000017133	-1.1877	0.000296919	0.00202152	GINS4	616799	protein_coding
1520	ENSBTAG00000017139	0.618048	2.21943e-05	0.000215759	STX7	507031	protein_coding
1521	ENSBTAG00000017150	1.78008	7.56821e-13	3.50504e-11	EHF	505422	protein_coding
1522	ENSBTAG00000017151	0.638224	4.04841e-05	0.000361959	SH3TC2	536167	protein_coding
1523	ENSBTAG00000017158	0.797373	7.40106e-05	0.000609317	VSNL1	282124	protein_coding
1524	ENSBTAG00000017181	-0.884649	3.59123e-05	0.000327043	MACROD1	613568	protein_coding
1525	ENSBTAG00000017201	1.78643	2.38997e-20	2.90873e-18	AP4S1	618267	protein_coding
1526	ENSBTAG00000017219	-0.753537	2.16139e-06	2.78374e-05	DDX51	507418	protein_coding
1527	ENSBTAG00000017223	-0.766059	0.00134602	0.00718305	MEST	404180	protein_coding
1528	ENSBTAG00000017240	-1.18815	1.56291e-06	2.09904e-05	DGKQ	518371	protein_coding
1529	ENSBTAG00000017244	0.968943	1.35682e-11	5.31224e-10	PRPF18	507639	protein_coding
1530	ENSBTAG00000017251	1.51713	0.000927377	0.00525436	SLC26A8	530509	protein_coding
1531	ENSBTAG00000017287	1.77183	0.000413656	0.0026781	DRAM1	533992	protein_coding
1532	ENSBTAG00000017330	0.835475	0.000457563	0.00292617			protein_coding
1533	ENSBTAG00000017335	-1.10005	0.000367179	0.00241808	HGFAC	100139648	protein_coding
1534	ENSBTAG00000017350	-1.21229	0.000605448	0.00368574	PCLO	517284	protein_coding
1535	ENSBTAG00000017363	1.70495	8.17747e-08	1.4757e-06	SAT1	508861	protein_coding
1536	ENSBTAG00000017401	1.16645	4.33744e-10	1.27524e-08	TBK1	533141	protein_coding
1537	ENSBTAG00000017425	1.06405	9.28301e-10	2.5659e-08	GJB2	407154	protein_coding
1538	ENSBTAG00000017455	1.66826	2.08781e-23	3.56289e-21	ADAM9	281600	protein_coding
1539	ENSBTAG00000017461	-1.98294	2.70554e-05	0.00025604	SLC16A3	510085	protein_coding
1540	ENSBTAG00000017468	0.639421	0.000128828	0.000978522	NUCB2	509003	protein_coding
1541	ENSBTAG00000017469	0.972755	2.10403e-09	5.38002e-08	CCDC88A	533248	protein_coding
1542	ENSBTAG00000017482	1.3443	1.80102e-05	0.000179075	ISYNA1	509394	protein_coding
1543	ENSBTAG00000017492	0.741881	7.21926e-06	8.06133e-05	PCMTD1	521261	protein_coding
1544	ENSBTAG00000017504	-1.54909	5.90832e-05	0.000502223	FAIM2	509790	protein_coding
1545	ENSBTAG00000017505	-0.653539	0.000204789	0.00146678	PAXIP1	513213	protein_coding
1546	ENSBTAG00000017512	-0.945265	0.000117283	0.000904392	MAPT	281296	protein_coding
1547	ENSBTAG00000017561	2.18785	0.000117881	0.000907854	HHIPL2	533766	protein_coding
1548	ENSBTAG00000017564	1.05674	1.56118e-16	1.21943e-14	CGN	533725	protein_coding
1549	ENSBTAG00000017567	0.682663	0.000762393	0.00447963	ACACA	281590	protein_coding
1550	ENSBTAG00000017592	1.41867	3.50797e-19	3.64223e-17	GPAT3	519739	protein_coding
1551	ENSBTAG00000017602	2.4293	5.6059e-05	0.000480943	TMEM45B	510305	protein_coding
1552	ENSBTAG00000017611	0.743537	9.89408e-10	2.70622e-08	CCSER2	540046	protein_coding
1553	ENSBTAG00000017626	1.36552	2.24363e-21	3.06304e-19	GFPT1	281779	protein_coding
1554	ENSBTAG00000017631	-0.744351	0.00043996	0.0028251	GFER	618423	protein_coding
1555	ENSBTAG00000017632	-0.906938	7.10751e-05	0.000587924	AEN	614749	protein_coding
1556	ENSBTAG00000017639	1.06016	2.42818e-13	1.21797e-11	RPS6KA3	511190	protein_coding
1557	ENSBTAG00000017644	-1.27805	1.76603e-05	0.000175931	KIF17	530435	protein_coding
1558	ENSBTAG00000017649	0.756056	0.000324494	0.00218182	SCML1	786670	protein_coding
1559	ENSBTAG00000017655	-0.751734	7.65344e-06	8.4619e-05	PALMD	509823	protein_coding
1560	ENSBTAG00000017670	3.59429	2.57031e-05	0.000245163	LOC511531	511531	protein_coding
1561	ENSBTAG00000017674	1.76094	2.38254e-10	7.43656e-09	SCNN1D	528813	protein_coding
1562	ENSBTAG00000017681	-1.0812	8.64304e-08	1.55081e-06	RIN1	509295	protein_coding
1563	ENSBTAG00000017689	-0.608053	2.9535e-05	0.000277001	BRMS1	615952	protein_coding
1564	ENSBTAG00000017690	-1.27961	4.49319e-05	0.000396755	CARNS1	783525	protein_coding
1565	ENSBTAG00000017706	-0.722678	3.48335e-05	0.000318142	SLC39A3	505294	protein_coding
1566	ENSBTAG00000017711	0.980236	1.13732e-05	0.000119119			protein_coding
1567	ENSBTAG00000017713	0.689604	0.000248875	0.00174046	KTN1	537619	protein_coding
1568	ENSBTAG00000017718	5.56564	1.48677e-60	3.89037e-57	CCL22	616996	protein_coding
1569	ENSBTAG00000017733	2.15376	9.02701e-13	4.14398e-11	CA2	280740	protein_coding
1570	ENSBTAG00000017734	0.617677	2.4314e-05	0.000233474	VPS13A	519494	protein_coding
1571	ENSBTAG00000017745	1.07154	1.47162e-10	4.72482e-09	IL6ST	522155	protein_coding
1572	ENSBTAG00000017748	-0.898005	1.26777e-06	1.75985e-05	RNF44	531968	protein_coding
1573	ENSBTAG00000017764	-0.714441	0.00150933	0.00791463	HDAC4	517559	protein_coding
1574	ENSBTAG00000017769	-1.33381	0.00127684	0.00687933	RIBC1	512894	protein_coding
1575	ENSBTAG00000017776	0.760779	1.316e-09	3.48417e-08			protein_coding
1576	ENSBTAG00000017830	1.00894	5.17756e-05	0.000447373	RBMS2	509798	protein_coding
1577	ENSBTAG00000017833	1.21661	3.99576e-13	1.93622e-11	RNF19A	540195	protein_coding
1578	ENSBTAG00000017839	-0.962214	1.05777e-05	0.000112307			protein_coding
1579	ENSBTAG00000017851	-1.07947	3.46898e-11	1.28179e-09	RXRA	507554	protein_coding
1580	ENSBTAG00000017877	-0.808129	0.00126185	0.0068126	NECTIN4	507718	protein_coding
1581	ENSBTAG00000017894	-0.928087	9.08659e-13	4.15917e-11	CAD	504261	protein_coding
1582	ENSBTAG00000017905	-0.760397	0.000191525	0.00138441	WDR91	540606	protein_coding
1583	ENSBTAG00000017907	0.626923	2.36059e-05	0.000227509	COG3	532845	protein_coding
1584	ENSBTAG00000017921	-0.6163	0.000809432	0.00470844	NELFA	789389	protein_coding
1585	ENSBTAG00000017925	-0.886538	1.52371e-05	0.000153249	LMF2	510646	protein_coding
1586	ENSBTAG00000017941	-0.872601	3.8052e-05	0.000342752	NSUN5	616714	protein_coding
1587	ENSBTAG00000017958	1.18079	2.92427e-07	4.62347e-06	AHI1	528398	protein_coding
1588	ENSBTAG00000017969	2.76255	2.66893e-07	4.25836e-06	CA4	280741	protein_coding
1589	ENSBTAG00000018007	-0.99191	5.20488e-06	6.07107e-05	NR2F2	281945	protein_coding
1590	ENSBTAG00000018016	1.21244	0.000780612	0.00456447	NUPR1	614673	protein_coding
1591	ENSBTAG00000018036	0.61101	0.0011721	0.0064029	CNOT7	508055	protein_coding
1592	ENSBTAG00000018049	-0.706943	5.43268e-05	0.000466847	MKNK2	538519	protein_coding
1593	ENSBTAG00000018052	-0.994958	1.27882e-12	5.76939e-11	PTPRS	537480	protein_coding
1594	ENSBTAG00000018059	2.09576	2.64107e-05	0.000250871	CD80	407131	protein_coding
1595	ENSBTAG00000018069	2.8082	6.25107e-13	2.97399e-11	TNFSF15	514239	protein_coding
1596	ENSBTAG00000018084	-1.77927	3.62341e-08	7.18285e-07	CASTOR1	506974	protein_coding
1597	ENSBTAG00000018122	3.41499	3.33281e-05	0.000307253	TKDP1	404076	protein_coding
1598	ENSBTAG00000018127	0.61122	1.32708e-06	1.82764e-05	PPM1A	281994	protein_coding
1599	ENSBTAG00000018142	-0.738701	4.19155e-07	6.39526e-06	DTL	539953	protein_coding
1600	ENSBTAG00000018161	1.04293	3.28753e-10	9.94112e-09	TBX18	517044	protein_coding
1601	ENSBTAG00000018186	1.04281	2.35787e-10	7.37422e-09	PDXK	514168	protein_coding
1602	ENSBTAG00000018189	0.664781	3.47256e-05	0.000317341	CSTB	514170	protein_coding
1603	ENSBTAG00000018201	-0.597557	0.000134578	0.00101825	TKFC	512373	protein_coding
1604	ENSBTAG00000018227	1.34065	1.07168e-16	8.54082e-15	SLC4A7	510209	protein_coding
1605	ENSBTAG00000018240	-1.47184	1.53486e-13	8.03242e-12	CYP2S1	514971	protein_coding
1606	ENSBTAG00000018248	3.7138	1.34142e-17	1.15083e-15	MGLL	505290	protein_coding
1607	ENSBTAG00000018256	0.661813	0.000818167	0.00475512	SMC6	510381	protein_coding
1608	ENSBTAG00000018260	0.654483	2.64084e-07	4.22169e-06	MFSD11	518635	protein_coding
1609	ENSBTAG00000018287	-1.83859	1.43294e-09	3.75579e-08	SLC25A48	515496	protein_coding
1610	ENSBTAG00000018307	-1.03357	7.46884e-13	3.46926e-11	SEMA3F	531141	protein_coding
1611	ENSBTAG00000018313	1.53913	8.69435e-27	1.95002e-24	MBNL2	527679	protein_coding
1612	ENSBTAG00000018316	1.31585	8.71452e-11	2.98729e-09	ZMYND15	539735	protein_coding
1613	ENSBTAG00000018322	0.593386	0.000144701	0.00108543	SEC24A	505089	protein_coding
1614	ENSBTAG00000018332	1.47857	2.65483e-22	4.04668e-20	PPTC7	525355	protein_coding
1615	ENSBTAG00000018334	0.83156	1.51961e-06	2.04613e-05	PLAGL2	522566	protein_coding
1616	ENSBTAG00000018339	-0.671739	5.90089e-07	8.74e-06	ATP5MC1	338053	protein_coding
1617	ENSBTAG00000018372	-0.644258	6.01063e-06	6.86501e-05	STARD7	524966	protein_coding
1618	ENSBTAG00000018382	0.687299	3.7493e-08	7.39498e-07	SMS	615950	protein_coding
1619	ENSBTAG00000018395	0.607937	2.0318e-05	0.000199246	KIAA1217	513129	protein_coding
1620	ENSBTAG00000018397	4.38987	7.01307e-14	3.80987e-12	HHLA2	101908484	protein_coding
1621	ENSBTAG00000018413	-0.905565	1.41116e-06	1.9299e-05	TENT5B	506745	protein_coding
1622	ENSBTAG00000018430	1.69138	6.11373e-27	1.43262e-24	GSAP	615147	protein_coding
1623	ENSBTAG00000018431	-1.02465	2.41545e-09	6.02903e-08	NAV2	100139508	protein_coding
1624	ENSBTAG00000018436	0.975495	3.46289e-13	1.7043e-11	UBE2J1	539754	protein_coding
1625	ENSBTAG00000018446	2.55205	1.22393e-43	1.28104e-40	GCA	507139	protein_coding
1626	ENSBTAG00000018474	0.944912	5.59464e-05	0.000480503	IL6R	507359	protein_coding
1627	ENSBTAG00000018499	0.825679	8.09823e-05	0.000659794	ANXA8L1	281627	protein_coding
1628	ENSBTAG00000018517	1.39032	5.54555e-09	1.29369e-07	VLDLR	282123	protein_coding
1629	ENSBTAG00000018518	-1.10673	0.000196307	0.00141312	RASL10B	522270	protein_coding
1630	ENSBTAG00000018523	2.04167	2.66506e-05	0.000252513	TRIM38	531022	protein_coding
1631	ENSBTAG00000018538	0.987125	1.84974e-05	0.000183224	CEP70	100301027	protein_coding
1632	ENSBTAG00000018590	0.632384	2.55515e-06	3.22734e-05	STRN	537010	protein_coding
1633	ENSBTAG00000018603	-1.32229	0.00029748	0.00202447	RGMA	518756	protein_coding
1634	ENSBTAG00000018604	-0.783908	3.50011e-07	5.44077e-06	SEMA4G	524002	protein_coding
1635	ENSBTAG00000018622	-0.705231	0.000193736	0.00139911	PCBP4	506889	protein_coding
1636	ENSBTAG00000018637	-0.663884	0.000231705	0.00163403	HDDC3	613382	protein_coding
1637	ENSBTAG00000018647	-1.53423	8.43868e-05	0.000681519	SLC2A11	615920	protein_coding
1638	ENSBTAG00000018650	1.99343	1.80856e-06	2.38008e-05	HEPACAM	521015	protein_coding
1639	ENSBTAG00000018653	0.765083	2.56262e-07	4.11382e-06	NABP1	613474	protein_coding
1640	ENSBTAG00000018667	-0.611387	1.49076e-05	0.000150708	RCL1	768075	protein_coding
1641	ENSBTAG00000018704	1.51933	7.62984e-12	3.0715e-10	BTG3	541054	protein_coding
1642	ENSBTAG00000018705	-0.663257	1.77119e-07	2.96458e-06	ADCY3	535603	protein_coding
1643	ENSBTAG00000018726	-1.47802	0.00198879	0.00989667	RIMS3	519929	protein_coding
1644	ENSBTAG00000018735	-0.759692	2.0428e-06	2.65277e-05	ADISSP	515589	protein_coding
1645	ENSBTAG00000018761	-0.589679	4.73105e-05	0.000413112	SLC35F6	525690	protein_coding
1646	ENSBTAG00000018773	2.71238	3.05986e-35	1.77925e-32	RND1	508869	protein_coding
1647	ENSBTAG00000018774	0.851764	1.10954e-06	1.56231e-05	NUAK2	518632	protein_coding
1648	ENSBTAG00000018804	-0.7242	1.88448e-07	3.13748e-06	CELSR2	538194	protein_coding
1649	ENSBTAG00000018808	-1.40398	1.8977e-06	2.48489e-05	SLC25A35	527669	protein_coding
1650	ENSBTAG00000018809	-0.919835	0.000107	0.000837852	RANGRF	512506	protein_coding
1651	ENSBTAG00000018812	-0.601386	0.000791881	0.00461833	NOP56	404165	protein_coding
1652	ENSBTAG00000018837	-0.677651	1.59394e-06	2.13523e-05	SLC39A11	615681	protein_coding
1653	ENSBTAG00000018887	-0.658084	1.05869e-05	0.000112307	IPO13	523399	protein_coding
1654	ENSBTAG00000018888	-0.658971	7.40422e-07	1.07835e-05	DPH2	768224	protein_coding
1655	ENSBTAG00000018937	0.653398	7.97095e-06	8.78203e-05	HMOX2	510243	protein_coding
1656	ENSBTAG00000018951	2.34913	7.60522e-22	1.08547e-19	TBC1D9	537817	protein_coding
1657	ENSBTAG00000018959	0.652469	8.02304e-05	0.000654687	RAB11A	534708	protein_coding
1658	ENSBTAG00000018969	-0.587233	7.52248e-05	0.000618016	POLR1C	516337	protein_coding
1659	ENSBTAG00000018986	1.53283	3.24172e-20	3.68804e-18	ACSL4	536628	protein_coding
1660	ENSBTAG00000019002	-2.34324	1.63078e-06	2.17345e-05	SLC2A12	497031	protein_coding
1661	ENSBTAG00000019006	-0.995654	1.72067e-11	6.65383e-10	WDR24	507528	protein_coding
1662	ENSBTAG00000019008	-2.28014	1.998e-08	4.2049e-07	FBXL16	789464	protein_coding
1663	ENSBTAG00000019014	-0.870815	1.13583e-07	1.99468e-06	MAGEF1	518728	protein_coding
1664	ENSBTAG00000019020	1.0243	5.1119e-08	9.67048e-07	TAX1BP1	535589	protein_coding
1665	ENSBTAG00000019027	0.727	5.78503e-08	1.07231e-06	SLC30A7	613851	protein_coding
1666	ENSBTAG00000019044	-0.875628	1.54517e-09	4.02308e-08	BAIAP2	507837	protein_coding
1667	ENSBTAG00000019059	0.616615	8.641e-05	0.000694643	ATG16L2	511036	protein_coding
1668	ENSBTAG00000019066	-1.26612	6.50133e-05	0.000545542	FAM167A	618107	protein_coding
1669	ENSBTAG00000019067	-0.852042	0.000114022	0.000884457	TMC8	513813	protein_coding
1670	ENSBTAG00000019069	-0.982109	6.0133e-05	0.000509217	SYNGR2	513812	protein_coding
1671	ENSBTAG00000019082	-0.883745	2.85336e-05	0.000268411	RAD51D	529507	protein_coding
1672	ENSBTAG00000019086	-1.20443	1.54456e-06	2.07617e-05	TELO2	526097	protein_coding
1673	ENSBTAG00000019090	-1.07955	0.000685263	0.00409229	PLEKHH3	541100	protein_coding
1674	ENSBTAG00000019094	-0.806182	0.000162455	0.00119969	NLE1	509793	protein_coding
1675	ENSBTAG00000019104	-1.53888	4.98205e-07	7.50654e-06	FAAP100	783611	protein_coding
1676	ENSBTAG00000019110	0.953875	4.07517e-12	1.70614e-10	PNRC1	507736	protein_coding
1677	ENSBTAG00000019123	3.73111	2.00031e-28	5.23415e-26	MEFV	529195	protein_coding
1678	ENSBTAG00000019125	0.939987	1.78767e-10	5.693e-09	SLC1A1	282353	protein_coding
1679	ENSBTAG00000019129	0.714059	0.000106706	0.000836384	BTD	537669	protein_coding
1680	ENSBTAG00000019175	-0.757788	0.000462387	0.00294861	SOBP	537433	protein_coding
1681	ENSBTAG00000019177	-0.939765	0.000787824	0.0046011	BIN1	614576	protein_coding
1682	ENSBTAG00000019255	0.635096	4.91748e-05	0.000426543	NFE2L2	497024	protein_coding
1683	ENSBTAG00000019264	0.590907	4.05724e-05	0.000362542	EDEM3	519058	protein_coding
1684	ENSBTAG00000019277	-2.13918	8.33702e-39	5.69092e-36	KCNH3	514409	protein_coding
1685	ENSBTAG00000019289	1.1922	7.9113e-11	2.72385e-09	ITGA2	281872	protein_coding
1686	ENSBTAG00000019299	-0.833745	8.04575e-09	1.80713e-07	GRHPR	504764	protein_coding
1687	ENSBTAG00000019300	0.630358	7.45765e-05	0.000613332	TPMT	511644	protein_coding
1688	ENSBTAG00000019310	-1.3602	0.000136479	0.00103044	FOXK1	781626	protein_coding
1689	ENSBTAG00000019317	-0.604904	2.87881e-05	0.000270481	GPS1	525572	protein_coding
1690	ENSBTAG00000019321	-0.768886	2.19717e-05	0.000213859	CCDC57	518878	protein_coding
1691	ENSBTAG00000019325	-0.614001	9.52672e-05	0.000756931	TRMT1	539613	protein_coding
1692	ENSBTAG00000019332	6.19222	0.000351907	0.00233909	SLC9C1	104968609	protein_coding
1693	ENSBTAG00000019338	0.673381	0.000185557	0.00135185	IL13RA1	407110	protein_coding
1694	ENSBTAG00000019342	1.3833	3.06567e-20	3.56526e-18	OSBPL3	537304	protein_coding
1695	ENSBTAG00000019343	-1.14885	1.76405e-06	2.33324e-05	MDFI	286808	protein_coding
1696	ENSBTAG00000019376	1.60056	3.58764e-11	1.3222e-09	FNDC3B	615534	protein_coding
1697	ENSBTAG00000019388	-0.768758	1.3649e-07	2.36024e-06	KIAA2013	506454	protein_coding
1698	ENSBTAG00000019404	0.86815	3.2193e-12	1.37345e-10	IL10RB	767864	protein_coding
1699	ENSBTAG00000019432	2.06432	1.80896e-16	1.39219e-14	LOC616254	616254	protein_coding
1700	ENSBTAG00000019437	2.18497	0.000536816	0.00333123	SLFN11	521795	protein_coding
1701	ENSBTAG00000019453	1.41929	4.11042e-09	9.76303e-08	PTGES	282019	protein_coding
1702	ENSBTAG00000019454	-0.832463	0.00191772	0.00961924	ANGEL1	508197	protein_coding
1703	ENSBTAG00000019472	0.985427	2.5116e-08	5.20212e-07	NR3C1	281946	protein_coding
1704	ENSBTAG00000019486	0.864131	7.20845e-12	2.90932e-10	CLDN12	538709	protein_coding
1705	ENSBTAG00000019516	-0.952592	2.92832e-05	0.000274803	COMT	618278	protein_coding
1706	ENSBTAG00000019554	1.04244	0.000921559	0.00522677	FBP2	514066	protein_coding
1707	ENSBTAG00000019565	0.636309	1.50862e-05	0.000152005	NCOA4	525329	protein_coding
1708	ENSBTAG00000019577	1.51541	2.7407e-05	0.000258898	ACKR4	281672	protein_coding
1709	ENSBTAG00000019611	0.636653	8.28697e-06	9.08558e-05	MAGI3	532952	protein_coding
1710	ENSBTAG00000019625	-1.2075	1.55519e-16	1.21943e-14	EHHADH	518852	protein_coding
1711	ENSBTAG00000019634	-1.38763	8.74468e-06	9.54076e-05	PIDD1	100137737	protein_coding
1712	ENSBTAG00000019665	2.63014	4.55713e-43	4.20864e-40	IL1RN	281860	protein_coding
1713	ENSBTAG00000019667	-0.822574	1.72121e-05	0.000171684	RNF187	618753	protein_coding
1714	ENSBTAG00000019700	-0.946991	3.44726e-08	6.86828e-07	PC	338471	protein_coding
1715	ENSBTAG00000019716	2.62113	6.0638e-18	5.47136e-16	CXCL8	280828	protein_coding
1716	ENSBTAG00000019743	-1.24776	4.00071e-08	7.83181e-07	CHTF18	517007	protein_coding
1717	ENSBTAG00000019745	-0.808935	0.00140499	0.00745465	LMF1	505124	protein_coding
1718	ENSBTAG00000019754	-1.00669	0.000108036	0.000844702	CAVIN3	510203	protein_coding
1719	ENSBTAG00000019771	-0.794113	8.4088e-05	0.00067962	PALM	786096	protein_coding
1720	ENSBTAG00000019830	-0.605053	8.98117e-05	0.000718677	MRPL46	540720	protein_coding
1721	ENSBTAG00000019853	0.897413	4.02453e-07	6.1825e-06	SMURF2	540826	protein_coding
1722	ENSBTAG00000019870	-2.65973	3.73939e-05	0.000337211	SLC14A1	493988	protein_coding
1723	ENSBTAG00000019871	-1.02184	1.55379e-09	4.03671e-08	TRMT2A	281834	protein_coding
1724	ENSBTAG00000019872	0.980658	4.6096e-06	5.43732e-05	PIK3AP1	100138311	protein_coding
1725	ENSBTAG00000019883	1.1543	6.65061e-13	3.13557e-11	IST1	508900	protein_coding
1726	ENSBTAG00000019884	1.5136	6.348e-22	9.14345e-20	PKD1L3	100138604	protein_coding
1727	ENSBTAG00000019888	-0.813243	2.00077e-08	4.2051e-07	HIRA	101906870	protein_coding
1728	ENSBTAG00000019891	-0.680952	0.00181196	0.00917078	MRPL40	101907103	protein_coding
1729	ENSBTAG00000019910	0.856261	1.99735e-06	2.60019e-05	SDCBP	510979	protein_coding
1730	ENSBTAG00000019913	-0.71917	0.000471871	0.00299692	DNPH1	613560	protein_coding
1731	ENSBTAG00000019915	-0.892098	1.5459e-05	0.000155084	GSN	535077	protein_coding
1732	ENSBTAG00000019929	1.63491	1.32614e-14	8.16489e-13	ITGAV	281875	protein_coding
1733	ENSBTAG00000019933	0.795265	6.53233e-05	0.000546903	MKNK1	525647	protein_coding
1734	ENSBTAG00000019938	1.41956	1.28081e-09	3.41986e-08	N4BP1	540948	protein_coding
1735	ENSBTAG00000019940	-1.30383	0.000578487	0.00354498	RASGRF1	520039	protein_coding
1736	ENSBTAG00000019951	-0.863308	4.78279e-05	0.000417166	PCYOX1L	514598	protein_coding
1737	ENSBTAG00000019953	-0.601008	0.000186235	0.00135601	CYBB	281112	protein_coding
1738	ENSBTAG00000019964	-1.50378	5.15145e-08	9.73259e-07	GAS6	504526	protein_coding
1739	ENSBTAG00000019966	0.740716	0.00144222	0.00761103	TICAM1	510427	pseudogene
1740	ENSBTAG00000019975	1.4852	2.84221e-05	0.000267683	IL7R	521554	protein_coding
1741	ENSBTAG00000019980	1.211	0.000512141	0.00321367	DGKI	530095	protein_coding
1742	ENSBTAG00000020004	0.639197	7.18107e-07	1.04877e-05	ZNF800	510277	protein_coding
1743	ENSBTAG00000020018	2.41844	2.60115e-31	9.9605e-29	FRK	509227	protein_coding
1744	ENSBTAG00000020034	1.65825	3.62667e-13	1.76828e-11	LYN	534996	protein_coding
1745	ENSBTAG00000020037	-0.976569	9.09791e-07	1.29734e-05	CYB5RL	526748	protein_coding
1746	ENSBTAG00000020040	-1.53775	3.31217e-13	1.63525e-11	LPCAT4	510842	protein_coding
1747	ENSBTAG00000020042	0.916969	1.15342e-09	3.12219e-08	KLHL28	525011	protein_coding
1748	ENSBTAG00000020053	1.74661	4.23875e-10	1.25327e-08	ZEB1	535183	protein_coding
1749	ENSBTAG00000020056	0.947722	1.96027e-05	0.000193075	COL12A1	359712	protein_coding
1750	ENSBTAG00000020070	-0.754493	7.63365e-07	1.10663e-05	ABCC3	533151	protein_coding
1751	ENSBTAG00000020089	1.02115	3.29751e-15	2.22193e-13	USP32	537257	protein_coding
1752	ENSBTAG00000020105	-2.63387	2.66916e-09	6.59933e-08	AQP7	615498	protein_coding
1753	ENSBTAG00000020108	-0.789304	1.02185e-05	0.000109167	LETM1	513324	protein_coding
1754	ENSBTAG00000020133	0.805681	3.40706e-11	1.26456e-09	PPP3CC	533527	protein_coding
1755	ENSBTAG00000020143	0.68248	0.000112563	0.000875736	RDH10	282852	protein_coding
1756	ENSBTAG00000020160	1.28056	4.02833e-12	1.69104e-10	RNF138	538445	protein_coding
1757	ENSBTAG00000020161	-1.13271	0.000358771	0.00237266	KLHL22	540134	protein_coding
1758	ENSBTAG00000020164	0.610129	0.00178467	0.00906187	BAZ1A	540621	protein_coding
1759	ENSBTAG00000020169	0.800095	4.20429e-05	0.000373556	CEPT1	504650	protein_coding
1760	ENSBTAG00000020172	0.911361	7.2807e-08	1.32761e-06	DENND2D	504595	protein_coding
1761	ENSBTAG00000020180	0.729229	1.41837e-05	0.000144321	TMED5	534351	protein_coding
1762	ENSBTAG00000020203	-1.63514	1.2546e-10	4.12075e-09	TMEM151A	618096	protein_coding
1763	ENSBTAG00000020221	0.687987	1.5094e-05	0.000152005	WNT5A	530005	protein_coding
1764	ENSBTAG00000020229	-1.55637	1.34294e-09	3.54793e-08	ATP8B3	618059	protein_coding
1765	ENSBTAG00000020233	0.689523	1.41383e-06	1.93052e-05	CCDC186	535781	protein_coding
1766	ENSBTAG00000020237	0.685429	1.41544e-06	1.9307e-05	NECAP1	504449	protein_coding
1767	ENSBTAG00000020267	-2.33821	1.10855e-09	3.02157e-08	WNT9A	511308	protein_coding
1768	ENSBTAG00000020270	1.51771	3.05065e-19	3.19302e-17	NFKB1	616115	protein_coding
1769	ENSBTAG00000020282	-0.999057	6.79555e-06	7.64256e-05	DCTD	784292	protein_coding
1770	ENSBTAG00000020286	-0.975412	0.000126195	0.000961307	GAREM1	507330	protein_coding
1771	ENSBTAG00000020294	-0.588797	8.70094e-05	0.000698746	PTPN6	512312	protein_coding
1772	ENSBTAG00000020305	0.627218	2.43311e-07	3.93813e-06	TOR1A	533699	protein_coding
1773	ENSBTAG00000020311	1.12595	7.62469e-10	2.15302e-08	USP20	505839	protein_coding
1774	ENSBTAG00000020313	1.7504	8.54115e-18	7.57605e-16	FNBP1	538717	protein_coding
1775	ENSBTAG00000020318	-0.650348	2.38865e-05	0.000229791	DBNDD1	518157	protein_coding
1776	ENSBTAG00000020355	1.06979	8.328e-05	0.000674314	KLF4	520842	protein_coding
1777	ENSBTAG00000020366	-0.744435	8.96913e-05	0.00071808	TBL3	618429	protein_coding
1778	ENSBTAG00000020412	0.640212	1.81893e-06	2.38972e-05	RAP2A	522707	protein_coding
1779	ENSBTAG00000020427	3.26942	8.46192e-05	0.000683045	DNTT	281120	protein_coding
1780	ENSBTAG00000020436	0.907047	8.63066e-09	1.91654e-07	KIF27	536335	protein_coding
1781	ENSBTAG00000020446	-1.02013	5.06669e-15	3.35642e-13	THOP1	510889	protein_coding
1782	ENSBTAG00000020458	1.20498	7.83116e-17	6.43713e-15	STX6	510909	protein_coding
1783	ENSBTAG00000020465	0.989563	2.90894e-08	5.92353e-07	FERMT1	524427	protein_coding
1784	ENSBTAG00000020480	0.838341	2.30376e-06	2.93341e-05	SPTLC2	537972	protein_coding
1785	ENSBTAG00000020485	2.09226	9.23592e-15	5.91853e-13	ARRB1	281637	protein_coding
1786	ENSBTAG00000020548	-0.874622	0.000111218	0.000866133	AZIN2	506961	protein_coding
1787	ENSBTAG00000020554	1.15519	1.11518e-09	3.02912e-08	AIF1	280989	protein_coding
1788	ENSBTAG00000020580	5.99882	1.18271e-07	2.07006e-06	TCN1	616239	protein_coding
1789	ENSBTAG00000020590	-1.69981	1.12199e-10	3.73996e-09	FZD2	538507	protein_coding
1790	ENSBTAG00000020595	0.892525	5.8797e-09	1.36025e-07	KCTD20	514967	protein_coding
1791	ENSBTAG00000020600	-0.772575	1.46969e-05	0.000148865	RHOD	512924	protein_coding
1792	ENSBTAG00000020605	-1.34961	5.77066e-15	3.80669e-13	SMTNL2	532143	protein_coding
1793	ENSBTAG00000020607	-0.999626	1.43456e-13	7.55792e-12	ABCB6	783257	protein_coding
1794	ENSBTAG00000020619	-1.36704	1.22817e-08	2.67068e-07	PKD1	504986	pseudogene
1795	ENSBTAG00000020620	0.699489	0.000693126	0.00413139	RGS2	513055	protein_coding
1796	ENSBTAG00000020647	-3.74068	0.00106844	0.00592322	RASL11B	528446	protein_coding
1797	ENSBTAG00000020649	1.9715	0.000495281	0.00312537	CIITA	508720	protein_coding
1798	ENSBTAG00000020654	1.18017	6.06811e-19	6.06811e-17	BAZ2B	535498	protein_coding
1799	ENSBTAG00000020661	1.04812	0.000153466	0.0011392	ABCA1	535379	protein_coding
1800	ENSBTAG00000020674	1.08154	1.17327e-06	1.64467e-05	LTB	529757	protein_coding
1801	ENSBTAG00000020676	1.23738	3.20649e-05	0.000297177	MMP9	282871	protein_coding
1802	ENSBTAG00000020715	1.16469	0.00111495	0.00613123	PIK3C2G	513301	protein_coding
1803	ENSBTAG00000020736	2.4551	7.25819e-32	3.16538e-29	CD40	286849	protein_coding
1804	ENSBTAG00000020747	0.744083	3.09137e-05	0.00028821	ASS1	280726	protein_coding
1805	ENSBTAG00000020751	-0.618695	0.000293931	0.00200553	HSF1	506235	protein_coding
1806	ENSBTAG00000020759	-0.771861	6.3157e-08	1.15973e-06	NCLN	531802	protein_coding
1807	ENSBTAG00000020772	-1.38779	1.73602e-15	1.1902e-13	ARHGAP45	512972	protein_coding
1808	ENSBTAG00000020780	0.650882	3.16543e-05	0.000293892	SBNO2	512682	protein_coding
1809	ENSBTAG00000020791	0.624199	6.47808e-06	7.31696e-05	RAPGEF1	520454	protein_coding
1810	ENSBTAG00000020797	-0.627718	0.0019616	0.00979392	CABLES2	529805	protein_coding
1811	ENSBTAG00000020806	0.899431	1.50259e-07	2.54759e-06	HELB	614572	protein_coding
1812	ENSBTAG00000020810	-1.18091	2.38914e-09	5.98237e-08	CYB561	317663	protein_coding
1813	ENSBTAG00000020815	1.03836	2.46242e-10	7.65545e-09	UHRF2	613759	protein_coding
1814	ENSBTAG00000020835	-0.712449	0.000299547	0.00203676	KIAA0513	507534	protein_coding
1815	ENSBTAG00000020837	-0.729486	5.94699e-06	6.80027e-05	ARHGEF16	514453	protein_coding
1816	ENSBTAG00000020839	-1.21838	2.23054e-06	2.85639e-05	MEGF6	616459	protein_coding
1817	ENSBTAG00000020852	-0.776645	0.000860422	0.0049464	SLC16A11	618274	protein_coding
1818	ENSBTAG00000020853	-0.821637	0.000137988	0.00103805	SLC16A13	538855	protein_coding
1819	ENSBTAG00000020865	1.02239	2.16138e-09	5.4998e-08	PELI1	535054	protein_coding
1820	ENSBTAG00000020872	2.19898	0.000104569	0.000822004	C5AR1	493645	protein_coding
1821	ENSBTAG00000020873	-0.591849	0.000830179	0.00480067	MAT2A	527403	protein_coding
1822	ENSBTAG00000020884	1.92501	7.64895e-08	1.3867e-06	CASP4	338039	protein_coding
1823	ENSBTAG00000020895	-2.1898	4.82677e-06	5.67217e-05	LOXL4	281904	protein_coding
1824	ENSBTAG00000020898	-1.11194	1.13087e-06	1.58949e-05	CHST12	513030	protein_coding
1825	ENSBTAG00000020900	-0.710781	1.73957e-06	2.30475e-05	RPUSD4	516934	protein_coding
1826	ENSBTAG00000020907	-0.898177	2.30723e-05	0.000223326	PSMC3IP	508530	protein_coding
1827	ENSBTAG00000020931	0.639023	1.92008e-06	2.50792e-05	CHN2	507285	protein_coding
1828	ENSBTAG00000020933	0.659517	2.35049e-06	2.98565e-05	HCFC2	505341	protein_coding
1829	ENSBTAG00000020935	0.911902	1.36653e-07	2.36024e-06	HIF1A	281814	protein_coding
1830	ENSBTAG00000020936	0.755195	5.85197e-06	6.72099e-05	NOD2	444867	protein_coding
1831	ENSBTAG00000020937	0.604281	0.00026204	0.00181795	SNAPC1	615539	protein_coding
1832	ENSBTAG00000020939	1.89216	0.00194336	0.00972608	PLAC9	510496	protein_coding
1833	ENSBTAG00000020940	0.699887	0.000530378	0.0032978	ANXA11	282142	protein_coding
1834	ENSBTAG00000020943	-0.619391	3.68837e-05	0.000334146	CTU2	614194	protein_coding
1835	ENSBTAG00000020954	-1.12795	0.000152212	0.00113183	TRIM7	539804	protein_coding
1836	ENSBTAG00000020957	-2.27181	3.43172e-05	0.000314524	FZD5	538536	protein_coding
1837	ENSBTAG00000020958	1.12156	1.1941e-10	3.9468e-09	LRRC8D	539204	protein_coding
1838	ENSBTAG00000020975	-1.53259	5.38697e-07	8.02423e-06	SYNGAP1	790307	protein_coding
1839	ENSBTAG00000020980	-0.950515	0.00105927	0.0058786	CAT	531682	protein_coding
1840	ENSBTAG00000020981	1.03499	1.3809e-11	5.39308e-10	MARCHF5	540937	protein_coding
1841	ENSBTAG00000020996	0.838224	8.77161e-07	1.25723e-05	CLDND1	515537	protein_coding
1842	ENSBTAG00000021021	-0.616816	0.000392852	0.00256031	C21H15orf39	784903	protein_coding
1843	ENSBTAG00000021037	0.623949	1.85683e-07	3.09801e-06	ARNT	281010	protein_coding
1844	ENSBTAG00000021066	5.1875	4.83895e-05	0.000420662			protein_coding
1845	ENSBTAG00000021071	0.623975	1.30093e-05	0.00013402	TRIM8	782444	protein_coding
1846	ENSBTAG00000021078	0.773956	5.75926e-08	1.0688e-06	PYROXD1	505859	protein_coding
1847	ENSBTAG00000021083	0.980501	2.52561e-12	1.08934e-10	RECQL	533006	protein_coding
1848	ENSBTAG00000021087	3.16711	0.000355884	0.00235854	UBR1	522464	protein_coding
1849	ENSBTAG00000021090	1.22123	6.74818e-10	1.91585e-08	ABCC1	281588	protein_coding
1850	ENSBTAG00000021128	-0.719055	9.26978e-06	0.000100369	ADD1	507193	protein_coding
1851	ENSBTAG00000021130	-0.903984	1.97231e-05	0.000194137	MFSD10	507194	protein_coding
1852	ENSBTAG00000021201	1.12352	2.94489e-14	1.72518e-12	HYCC2	533324	protein_coding
1853	ENSBTAG00000021210	-1.58243	5.0465e-29	1.41482e-26	HES2	516433	protein_coding
1854	ENSBTAG00000021216	-0.931097	0.000365094	0.00241097	HECW1	514243	protein_coding
1855	ENSBTAG00000021251	-0.717539	5.14674e-07	7.73243e-06	RIPK4	508668	protein_coding
1856	ENSBTAG00000021259	-0.90741	0.000897397	0.00512518	C2CD2	529537	protein_coding
1857	ENSBTAG00000021272	-1.82592	1.34611e-06	1.85061e-05	ABCG1	510745	protein_coding
1858	ENSBTAG00000021273	1.26416	2.17504e-08	4.53495e-07	SEMA4B	510140	protein_coding
1859	ENSBTAG00000021286	0.867518	4.70995e-09	1.10864e-07	SLC37A1	511558	protein_coding
1860	ENSBTAG00000021294	-0.735293	6.51713e-07	9.5894e-06	VWA1	505917	protein_coding
1861	ENSBTAG00000021302	-0.965055	0.000699765	0.00416306	CHAD	281069	protein_coding
1862	ENSBTAG00000021303	-0.677837	0.000411681	0.00266862	RSAD1	615755	protein_coding
1863	ENSBTAG00000021307	0.618403	9.85802e-06	0.000105718	BNIP3L	534615	protein_coding
1864	ENSBTAG00000021322	3.9058	9.51851e-06	0.000102638	TM4SF20	767902	protein_coding
1865	ENSBTAG00000021325	1.04065	0.000140145	0.00105276	SLC19A3	537280	protein_coding
1866	ENSBTAG00000021326	2.5129	1.17032e-10	3.88457e-09	CCL20	281666	protein_coding
1867	ENSBTAG00000021327	3.23983	5.56338e-12	2.28652e-10	DAW1	530118	protein_coding
1868	ENSBTAG00000021337	-0.735377	5.31331e-06	6.17004e-05	SBF1	510349	protein_coding
1869	ENSBTAG00000021346	-0.949826	3.39147e-07	5.29286e-06	CCDC34	505831	protein_coding
1870	ENSBTAG00000021372	0.625132	0.000299485	0.00203676	SEPTIN11	535746	protein_coding
1871	ENSBTAG00000021374	-0.701037	2.97149e-06	3.68212e-05	FARSA	522024	protein_coding
1872	ENSBTAG00000021375	1.3204	8.86349e-08	1.58674e-06			protein_coding
1873	ENSBTAG00000021381	-1.35862	4.62024e-08	8.82454e-07	DAAM2	783665	protein_coding
1874	ENSBTAG00000021435	1.67092	2.4625e-17	2.10115e-15	MAFF	617914	protein_coding
1875	ENSBTAG00000021438	1.47651	1.72897e-13	8.95871e-12	ZNF821	532668	protein_coding
1876	ENSBTAG00000021462	3.51547	2.58362e-10	8.01636e-09	CSF3	281096	protein_coding
1877	ENSBTAG00000021487	-0.915305	0.00039369	0.0025647	CIART	104968463	protein_coding
1878	ENSBTAG00000021501	2.65689	0.000331361	0.00222134	LOC784768	784768	protein_coding
1879	ENSBTAG00000021505	-0.648022	0.000222474	0.0015769	USP36	504581	protein_coding
1880	ENSBTAG00000021523	0.989804	1.55555e-09	4.03671e-08	STAT3	508541	protein_coding
1881	ENSBTAG00000021543	0.678604	0.000681986	0.00407427	MDFIC	520530	protein_coding
1882	ENSBTAG00000021557	-0.904249	0.000466784	0.00296821	FUT2	281175	protein_coding
1883	ENSBTAG00000021570	-3.21204	5.81409e-05	0.000495026	PLEKHG4	787892	protein_coding
1884	ENSBTAG00000021577	0.901255	4.52603e-12	1.8749e-10	ZFYVE16	536671	protein_coding
1885	ENSBTAG00000021581	-0.742513	0.000562113	0.00346085	FHOD3	785433	protein_coding
1886	ENSBTAG00000021594	1.60536	1.85575e-07	3.09801e-06			protein_coding
1887	ENSBTAG00000021595	-0.626924	0.000447662	0.00286986	HIP1R	508291	protein_coding
1888	ENSBTAG00000021609	1.27942	3.07767e-12	1.3202e-10	ADGRF1	512637	protein_coding
1889	ENSBTAG00000021617	0.983854	3.86835e-07	5.95958e-06	ZC3HAV1	614589	protein_coding
1890	ENSBTAG00000021654	-1.13813	0.00114501	0.00627556	GAS2	614840	protein_coding
1891	ENSBTAG00000021661	0.589925	9.74535e-06	0.000104724	APAF1	537782	protein_coding
1892	ENSBTAG00000021677	-0.674596	1.27102e-05	0.000131543	TRIM37	617078	protein_coding
1893	ENSBTAG00000021691	0.616365	5.7841e-05	0.000493267	PSMD14	535683	protein_coding
1894	ENSBTAG00000021697	0.822096	3.81134e-06	4.60292e-05	PDGFB	540106	protein_coding
1895	ENSBTAG00000021706	1.1346	1.05327e-11	4.18641e-10	TBX3	781063	protein_coding
1896	ENSBTAG00000021766	1.74465	1.86543e-28	4.96394e-26	HBEGF	522921	protein_coding
1897	ENSBTAG00000021777	-1.55504	2.4518e-07	3.96429e-06	DOC2G	618318	protein_coding
1898	ENSBTAG00000021787	2.46611	0.000487906	0.00308627	PAQR7	522932	protein_coding
1899	ENSBTAG00000021796	-0.966165	2.33287e-07	3.79938e-06	C17H12orf43	507351	protein_coding
1900	ENSBTAG00000021799	-0.756138	0.000908503	0.00516981	RCN3	522073	protein_coding
1901	ENSBTAG00000021801	0.888189	0.000368551	0.0024261	INPP5F	539889	protein_coding
1902	ENSBTAG00000021803	-0.616663	1.43693e-05	0.000146018	GRAMD4	613430	protein_coding
1903	ENSBTAG00000021819	1.22336	1.7083e-14	1.03955e-12	IFNAR1	282257	protein_coding
1904	ENSBTAG00000021837	-0.770549	0.000115832	0.000896005	RGS19	539036	protein_coding
1905	ENSBTAG00000021845	0.781992	7.04687e-07	1.03205e-05	STRN3	516375	protein_coding
1906	ENSBTAG00000021861	-0.764344	4.22968e-06	5.05373e-05	NELFB	512799	protein_coding
1907	ENSBTAG00000021869	0.714652	1.28252e-06	1.77719e-05	THAP5	614615	protein_coding
1908	ENSBTAG00000021880	-1.50629	2.21125e-10	6.9712e-09	COQ8A	536925	protein_coding
1909	ENSBTAG00000021884	-0.751244	6.2611e-06	7.10255e-05	CXXC1	511446	protein_coding
1910	ENSBTAG00000021922	0.677538	2.9709e-05	0.0002783	SMAP2	514465	protein_coding
1911	ENSBTAG00000021923	1.04136	9.38994e-10	2.5909e-08	DSG2	508151	protein_coding
1912	ENSBTAG00000021939	-0.932517	1.06676e-10	3.57864e-09	ELAC2	509256	protein_coding
1913	ENSBTAG00000021942	-0.789872	1.61262e-07	2.72105e-06	HPS6	511792	protein_coding
1914	ENSBTAG00000021958	1.12049	2.79982e-11	1.05413e-09	GZMA	539093	protein_coding
1915	ENSBTAG00000021959	1.67481	5.3407e-07	7.97106e-06	CDC20B	522049	protein_coding
1916	ENSBTAG00000021961	-0.80473	7.28531e-06	8.12678e-05	SPR	533836	protein_coding
1917	ENSBTAG00000021962	0.626713	2.87954e-06	3.57382e-05	BCLAF3	511003	protein_coding
1918	ENSBTAG00000021967	0.68302	0.000260003	0.00180702	TMEM168	541075	protein_coding
1919	ENSBTAG00000021980	0.947173	3.73566e-06	4.52196e-05	RASSF8	515639	protein_coding
1920	ENSBTAG00000022004	0.797104	9.49451e-07	1.34899e-05	FLNB	613533	protein_coding
1921	ENSBTAG00000022028	-1.03062	0.000138941	0.00104472	DERL3	614334	protein_coding
1922	ENSBTAG00000022036	-1.11421	0.000400306	0.00260132	ZNRF3	535441	protein_coding
1923	ENSBTAG00000022058	-1.09185	3.85988e-14	2.19566e-12	UNG	511381	protein_coding
1924	ENSBTAG00000022227	1.77201	0.00199619	0.00992916	PLSCR2	513193	protein_coding
1925	ENSBTAG00000022238	-0.935047	3.96562e-08	7.78253e-07	B4GAT1	618055	protein_coding
1926	ENSBTAG00000022292	-0.623972	0.000105468	0.000827891	TIMM8A	515109	protein_coding
1927	ENSBTAG00000022293	-0.612666	0.00070869	0.004205	CSKMT	512401	protein_coding
1928	ENSBTAG00000022294	1.01856	0.000850498	0.00490012	FADS1	533107	protein_coding
1929	ENSBTAG00000022394	2.96048	0.00101608	0.00567262	SAA2	506412	protein_coding
1930	ENSBTAG00000022575	-0.756218	0.000502182	0.00315749	TPRA1	617772	protein_coding
1931	ENSBTAG00000022635	-0.781883	0.000415833	0.00268731	LAMB2	520167	protein_coding
1932	ENSBTAG00000022715	2.91665	0.000192748	0.00139261			pseudogene
1933	ENSBTAG00000022799	-0.960007	1.45664e-06	1.97149e-05	NOTCH1	767866	protein_coding
1934	ENSBTAG00000022927	-1.0707	3.73798e-07	5.77621e-06	RAC3	619066	protein_coding
1935	ENSBTAG00000022931	1.33325	6.49116e-05	0.000544979			protein_coding
1936	ENSBTAG00000023054	0.959118	0.000502134	0.00315749	SLC25A16	282524	protein_coding
1937	ENSBTAG00000023073	-0.592623	7.86421e-05	0.000643063	FAM89A	616421	protein_coding
1938	ENSBTAG00000023074	-0.897568	0.000900724	0.00513858	C28H1orf198	616380	protein_coding
1939	ENSBTAG00000023147	-2.44327	1.09767e-15	7.72796e-14	LINGO1	520694	protein_coding
1940	ENSBTAG00000023172	0.752268	4.78327e-06	5.62949e-05	ITSN2	521706	protein_coding
1941	ENSBTAG00000023198	2.61008	0.00089635	0.00512107	SERPINB2	505184	protein_coding
1942	ENSBTAG00000023283	1.76169	1.42264e-05	0.00014466	JAML	509575	protein_coding
1943	ENSBTAG00000023372	-1.15029	0.000657179	0.00394861	MYCN	616888	protein_coding
1944	ENSBTAG00000023374	1.73042	2.54488e-22	3.91711e-20	FUT1	281174	protein_coding
1945	ENSBTAG00000023411	1.27546	2.84438e-10	8.70503e-09	INHCA	525947	protein_coding
1946	ENSBTAG00000023416	0.826018	9.54495e-10	2.62905e-08	PPP2R3A	787607	protein_coding
1947	ENSBTAG00000023529	4.68863	0.00165722	0.00855025	SPEF2	100337039	protein_coding
1948	ENSBTAG00000023551	0.994156	3.02941e-06	3.74502e-05	MOB3C	614275	protein_coding
1949	ENSBTAG00000023562	0.850281	4.72928e-07	7.15314e-06	KCNK6	785418	protein_coding
1950	ENSBTAG00000023675	0.742141	1.35838e-05	0.000139067	ZNF654	100335242	protein_coding
1951	ENSBTAG00000023730	-1.37858	4.31986e-12	1.79423e-10	TUBB3	768070	protein_coding
1952	ENSBTAG00000023731	-1.39049	0.00116681	0.00637843	MC1R	281298	protein_coding
1953	ENSBTAG00000023752	-4.03511	0.000279366	0.00191865	PABPN1L	617429	protein_coding
1954	ENSBTAG00000023784	-1.24543	0.000374024	0.00245492	TMEM88B	767837	protein_coding
1955	ENSBTAG00000023832	-0.594321	0.00166061	0.00856492	ADAM8	519652	protein_coding
1956	ENSBTAG00000023867	0.680431	2.52359e-07	4.0678e-06	RC3H2	783330	protein_coding
1957	ENSBTAG00000023947	-0.976347	5.79673e-08	1.07322e-06	AVPI1	614488	protein_coding
1958	ENSBTAG00000023963	0.916667	1.1963e-09	3.21609e-08	RHBDD1	533985	protein_coding
1959	ENSBTAG00000024044	1.31739	1.50001e-14	9.16351e-13	CDKL4	517478	protein_coding
1960	ENSBTAG00000024086	-0.683903	0.000555318	0.00343248	TMEM35B	618247	protein_coding
1961	ENSBTAG00000024105	0.889457	6.68646e-09	1.52583e-07	BCL2L11	507390	protein_coding
1962	ENSBTAG00000024162	-1.40103	3.33011e-11	1.24187e-09	SLC19A1	617307	protein_coding
1963	ENSBTAG00000024219	8.23828	8.93677e-10	2.48332e-08	TRPV6	614878	protein_coding
1964	ENSBTAG00000024269	-0.951989	1.61434e-08	3.43896e-07	TGFBR3	784894	protein_coding
1965	ENSBTAG00000024341	-2.04193	0.000699734	0.00416306	HOXA6	100848736	protein_coding
1966	ENSBTAG00000024381	1.84696	9.2642e-31	3.16191e-28	MAN1A1	530027	protein_coding
1967	ENSBTAG00000024406	2.9723	2.53304e-26	5.60123e-24	AGR2	415112	protein_coding
1968	ENSBTAG00000024470	-2.24591	0.000391474	0.00255557	SH2D2A	530059	protein_coding
1969	ENSBTAG00000024534	0.72923	0.00165477	0.00854299	POU2F1	512840	protein_coding
1970	ENSBTAG00000024578	0.983908	0.00140487	0.00745465			protein_coding
1971	ENSBTAG00000024663	-0.613367	0.000271635	0.00187294	LAD1	505686	protein_coding
1972	ENSBTAG00000024701	-0.809747	1.27547e-08	2.76587e-07	TIMM10	512818	protein_coding
1973	ENSBTAG00000024708	-0.857593	0.000182725	0.00133369	CABIN1	530023	protein_coding
1974	ENSBTAG00000024756	-1.09423	8.92085e-06	9.71272e-05	DENND6B	100139352	protein_coding
1975	ENSBTAG00000024814	-1.45495	2.59739e-13	1.29869e-11	B4GALNT4	100137759	protein_coding
1976	ENSBTAG00000024869	3.6821	4.37456e-37	2.64156e-34	CX3CL1	517354	protein_coding
1977	ENSBTAG00000024889	4.84211	0.00129197	0.00695134			protein_coding
1978	ENSBTAG00000024911	3.0369	0.000419994	0.00271131	LIPN	523964	protein_coding
1979	ENSBTAG00000024918	2.51863	3.32654e-23	5.39127e-21	BIRC3	514386	protein_coding
1980	ENSBTAG00000024958	0.703978	0.000147512	0.0011044	ATOSA	522864	protein_coding
1981	ENSBTAG00000024974	1.14388	2.30245e-07	3.75764e-06	HEXIM2	614679	protein_coding
1982	ENSBTAG00000025101	1.47652	8.94396e-16	6.38273e-14	ASGR2	531519	protein_coding
1983	ENSBTAG00000025221	0.742877	0.000231782	0.00163403	TEX30	613895	protein_coding
1984	ENSBTAG00000025246	1.37467	1.89297e-05	0.000187387	ZIC2	514433	protein_coding
1985	ENSBTAG00000025257	6.54959	0.0001198	0.000919736	CCL4	414347	protein_coding
1986	ENSBTAG00000025308	-0.66365	0.000866572	0.00497266	STON2	785664	protein_coding
1987	ENSBTAG00000025320	-0.83759	4.78573e-10	1.39141e-08	AKAP1	532072	protein_coding
1988	ENSBTAG00000025345	-1.20406	1.97649e-05	0.000194186	ARL10	614282	protein_coding
1989	ENSBTAG00000025441	-0.689574	0.000102503	0.000808282	HSPA1A	282254	protein_coding
1990	ENSBTAG00000025471	2.21343	7.61142e-14	4.10651e-12	TNF	280943	protein_coding
1991	ENSBTAG00000025477	1.02889	1.49638e-12	6.6553e-11	KIF3A	541246	protein_coding
1992	ENSBTAG00000025622	-1.35763	6.20823e-15	4.06122e-13	DEF6	516457	protein_coding
1993	ENSBTAG00000025669	-0.736895	0.00107087	0.00593059	B3GALT4	768038	protein_coding
1994	ENSBTAG00000025752	-0.756092	1.08421e-08	2.3874e-07	P3H4	788823	protein_coding
1995	ENSBTAG00000025809	-1.23794	7.46192e-06	8.30278e-05	ABHD8	768306	protein_coding
1996	ENSBTAG00000025903	1.59227	2.32696e-10	7.30664e-09	GLDC	507688	protein_coding
1997	ENSBTAG00000025929	0.730966	5.90351e-06	6.77028e-05	MTAP	782907	protein_coding
1998	ENSBTAG00000025964	1.08108	6.78322e-13	3.18852e-11	MAST4	529061	protein_coding
[truncated: 529 more rows]
